# Supplementary material for: Single-Base Methylome Analysis of Sweet Cherry (Prunus avium L.) on Dwarfing Rootstocks Reveals Epigenomic Differences Associated with Scion Dwarfing Conferred by Grafting
Source: Int J Mol Sci. 2024 Oct 16;25(20):11100. doi: 10.3390/ijms252011100 (PMC11508414; doi:10.3390/ijms252011100)
Supplement: Supplementary file 1 [file ijms-25-11100-s001.zip]

Archive with 10 entries (10 files):
- Figure S1. Statistics of overlapping genes of DMGs and DEGs in shoot tips (A) and leaves (B).tif
- Table S1. GO enrichment analysis of DMGs.xlsx
- Table S2. KEGG enrichment analysis of DMGs.xlsx
- Table S3. KEGG enrichment analysis of hyper-DMGs and hypo-DMGs.xlsx
- Table S4. Data description of transcriptome reads for the four group samples with three replicates.pdf
- Table S5. GO enrichment analysis of DEGs.xls
- Table S6. KEGG enrichment analysis of DEGs.xlsx
- Table S7. The asscociated genes relative to hormone.xlsx
- Table S8. The asscociated TFs.xlsx
- Table S9. The RT-qPCR primers of genes encoding DNA methylation-related enzymes.xlsx
