# Supplementary material for: Single-Base Methylome Analysis of Sweet Cherry (Prunus avium L.) on Dwarfing Rootstocks Reveals Epigenomic Differences Associated with Scion Dwarfing Conferred by Grafting
Source: Int J Mol Sci. 2024 Oct 16;25(20):11100. doi: 10.3390/ijms252011100 (PMC11508414; doi:10.3390/ijms252011100)
Supplement: Supplementary file 1 [file ijms-25-11100-s001.zip › Table S1. GO enrichment analysis of DMGs.xlsx]

## Sheet:  common DMGs
Table S1_1. GO enrichment analysis of DMGs shared between Mds_S vs. Mwt_S and Mds_L vs. Mwt_L
ONTOLOGY	ID	Description	GeneRatio	BgRatio	pvalue	p.adjust	qvalue	geneID
BP	GO:0044550	secondary metabolite biosynthetic process	84/2047	315/11815	1.74e-05	0.0412747	0.0405071	FUN_024805/FUN_015033/FUN_015032/FUN_030653/FUN_030650/FUN_030658/FUN_030657/FUN_030656/FUN_030654/FUN_015061/FUN_005606/FUN_016306/FUN_034109/FUN_034108/FUN_024754/FUN_040176/FUN_024963/FUN_039120/FUN_029772/FUN_034267/FUN_024863/FUN_024866/FUN_029872/FUN_029874/FUN_008084/FUN_021179/FUN_023968/FUN_011900/FUN_014120/FUN_021414/FUN_021352/FUN_019236/FUN_007208/FUN_038350/FUN_038341/FUN_003606/FUN…
BP	GO:0010073	meristem maintenance	73/2047	269/11815	3.26e-05	0.0412747	0.0405071	FUN_029608/FUN_029603/FUN_006955/FUN_040099/FUN_022219/FUN_022216/FUN_022213/FUN_022214/FUN_022230/FUN_022229/FUN_010415/FUN_010422/FUN_010421/FUN_010409/FUN_016562/FUN_004530/FUN_016526/FUN_033019/FUN_034571/FUN_034712/FUN_021413/FUN_038240/FUN_015516/FUN_007096/FUN_007097/FUN_007098/FUN_007099/FUN_010896/FUN_010857/FUN_010859/FUN_010869/FUN_010876/FUN_010875/FUN_010886/FUN_010827/FUN_010825/FUN…
BP	GO:0019748	secondary metabolic process	107/2047	433/11815	4.76e-05	0.0412747	0.0405071	FUN_024805/FUN_015033/FUN_015032/FUN_030653/FUN_030650/FUN_030658/FUN_030657/FUN_030656/FUN_030654/FUN_015061/FUN_005606/FUN_016306/FUN_034109/FUN_034108/FUN_024754/FUN_040176/FUN_011645/FUN_024963/FUN_039120/FUN_000910/FUN_029772/FUN_030755/FUN_034267/FUN_024863/FUN_024866/FUN_004598/FUN_029872/FUN_029874/FUN_008084/FUN_024994/FUN_024993/FUN_024999/FUN_024997/FUN_003329/FUN_021179/FUN_023968/FUN…
BP	GO:0048507	meristem development	102/2047	421/11815	0.00016	0.0830328	0.0814887	FUN_040084/FUN_015091/FUN_017656/FUN_029608/FUN_029603/FUN_006955/FUN_000954/FUN_005731/FUN_005707/FUN_040099/FUN_022219/FUN_022216/FUN_022213/FUN_022214/FUN_022230/FUN_022229/FUN_010415/FUN_010422/FUN_010421/FUN_010409/FUN_016562/FUN_004530/FUN_016526/FUN_033019/FUN_024994/FUN_024993/FUN_005970/FUN_005951/FUN_021194/FUN_008272/FUN_034571/FUN_034754/FUN_034712/FUN_021413/FUN_038240/FUN_015516/FUN…
BP	GO:0006720	isoprenoid metabolic process	61/2047	236/11815	0.000577	0.148326	0.145567	FUN_030653/FUN_030650/FUN_030654/FUN_016319/FUN_016334/FUN_016311/FUN_034152/FUN_018924/FUN_034109/FUN_034108/FUN_000954/FUN_011645/FUN_005731/FUN_005707/FUN_034267/FUN_004598/FUN_017877/FUN_024984/FUN_024994/FUN_024993/FUN_003329/FUN_023968/FUN_034614/FUN_002150/FUN_020100/FUN_007147/FUN_014215/FUN_015565/FUN_021384/FUN_038341/FUN_016949/FUN_033460/FUN_033461/FUN_033480/FUN_033481/FUN_033482/FUN…
BP	GO:0010038	response to metal ion	111/2047	483/11815	0.000718	0.148326	0.145567	FUN_009209/FUN_000862/FUN_030653/FUN_030650/FUN_030658/FUN_030657/FUN_030656/FUN_030654/FUN_018976/FUN_028318/FUN_011481/FUN_000954/FUN_012977/FUN_039120/FUN_029772/FUN_000901/FUN_005731/FUN_005726/FUN_030724/FUN_022263/FUN_034243/FUN_012876/FUN_022424/FUN_011716/FUN_011735/FUN_029887/FUN_028505/FUN_021097/FUN_016636/FUN_016633/FUN_016656/FUN_016624/FUN_017917/FUN_034611/FUN_034631/FUN_034630/FUN…
BP	GO:0048528	post-embryonic root development	41/2047	147/11815	0.000915	0.148777	0.14601	FUN_017658/FUN_030641/FUN_006955/FUN_000954/FUN_000901/FUN_005731/FUN_011575/FUN_004526/FUN_034372/FUN_030985/FUN_039340/FUN_039331/FUN_003499/FUN_033398/FUN_007208/FUN_010867/FUN_007227/FUN_027663/FUN_021600/FUN_015823/FUN_019535/FUN_018342/FUN_007687/FUN_025462/FUN_031270/FUN_001578/FUN_000320/FUN_038954/FUN_012350/FUN_013749/FUN_029491/FUN_029430/FUN_029443/FUN_029442/FUN_017408/FUN_004161/FUN…
BP	GO:0010817	regulation of hormone levels	102/2047	457/11815	0.00310065	0.298696	0.293142	FUN_024825/FUN_015091/FUN_012821/FUN_012822/FUN_028318/FUN_004382/FUN_031966/FUN_034152/FUN_006955/FUN_011485/FUN_039199/FUN_000954/FUN_011645/FUN_030790/FUN_005731/FUN_005707/FUN_029735/FUN_004433/FUN_017707/FUN_004424/FUN_004423/FUN_040265/FUN_004598/FUN_008062/FUN_024994/FUN_024993/FUN_040335/FUN_039322/FUN_040303/FUN_016636/FUN_016633/FUN_016656/FUN_010475/FUN_034614/FUN_011902/FUN_002175/FUN…
BP	GO:0009741	response to brassinosteroid	41/2047	157/11815	0.00350674	0.305132	0.299458	FUN_028385/FUN_012821/FUN_012822/FUN_004382/FUN_006916/FUN_000943/FUN_015147/FUN_030790/FUN_004433/FUN_004424/FUN_004423/FUN_040212/FUN_004526/FUN_019009/FUN_002162/FUN_027408/FUN_019255/FUN_019262/FUN_025012/FUN_001064/FUN_038591/FUN_038547/FUN_039872/FUN_007592/FUN_039936/FUN_017088/FUN_017170/FUN_017198/FUN_017199/FUN_017196/FUN_017195/FUN_017166/FUN_017163/FUN_024285/FUN_017091/FUN_017206/FUN…
BP	GO:0090696	post-embryonic plant organ development	51/2047	205/11815	0.00369192	0.309764	0.304004	FUN_017658/FUN_030641/FUN_006955/FUN_000954/FUN_000901/FUN_005731/FUN_040099/FUN_011575/FUN_004526/FUN_034372/FUN_030985/FUN_039340/FUN_039331/FUN_005906/FUN_003499/FUN_033398/FUN_003507/FUN_007208/FUN_010867/FUN_007227/FUN_027663/FUN_021627/FUN_021600/FUN_015823/FUN_031234/FUN_019535/FUN_018342/FUN_008989/FUN_007687/FUN_025462/FUN_038719/FUN_031270/FUN_001578/FUN_000234/FUN_012314/FUN_000320/FUN…
BP	GO:0009409	response to cold	87/2047	385/11815	0.0042299	0.333393	0.327194	FUN_011506/FUN_034158/FUN_006907/FUN_024733/FUN_039199/FUN_011645/FUN_000943/FUN_000900/FUN_022263/FUN_024873/FUN_040296/FUN_011735/FUN_040237/FUN_028505/FUN_004572/FUN_024994/FUN_024993/FUN_011821/FUN_011820/FUN_029999/FUN_005950/FUN_033156/FUN_019009/FUN_010685/FUN_023904/FUN_016743/FUN_033416/FUN_033430/FUN_033424/FUN_026280/FUN_038215/FUN_015548/FUN_015554/FUN_027512/FUN_027513/FUN_007096/FUN…
BP	GO:0042445	hormone metabolic process	77/2047	337/11815	0.00512913	0.37058	0.363689	FUN_024825/FUN_012821/FUN_012822/FUN_028318/FUN_004382/FUN_034152/FUN_011485/FUN_000954/FUN_011645/FUN_030790/FUN_005731/FUN_004433/FUN_017707/FUN_004424/FUN_004423/FUN_004598/FUN_008062/FUN_024994/FUN_024993/FUN_040335/FUN_040303/FUN_016636/FUN_016633/FUN_016656/FUN_010475/FUN_034614/FUN_002175/FUN_027408/FUN_020100/FUN_007147/FUN_022742/FUN_014215/FUN_032091/FUN_015531/FUN_015532/FUN_021384/FUN…
BP	GO:0010015	root morphogenesis	72/2047	313/11815	0.00561404	0.371439	0.364532	FUN_000862/FUN_017658/FUN_029603/FUN_011446/FUN_040265/FUN_004598/FUN_004530/FUN_036982/FUN_036983/FUN_036987/FUN_030985/FUN_039340/FUN_039331/FUN_034441/FUN_002175/FUN_003499/FUN_016701/FUN_016700/FUN_021236/FUN_009756/FUN_026287/FUN_039542/FUN_007208/FUN_010867/FUN_007227/FUN_034842/FUN_037008/FUN_027663/FUN_037002/FUN_003788/FUN_015877/FUN_015883/FUN_027807/FUN_003846/FUN_019535/FUN_024094/FUN…
BP	GO:0008610	lipid biosynthetic process	102/2047	466/11815	0.00571225	0.371439	0.364532	FUN_011506/FUN_000880/FUN_030653/FUN_030650/FUN_030654/FUN_030684/FUN_018902/FUN_018924/FUN_024761/FUN_000966/FUN_009315/FUN_000954/FUN_011645/FUN_004409/FUN_005731/FUN_005707/FUN_034216/FUN_004598/FUN_017877/FUN_008062/FUN_021021/FUN_024984/FUN_024994/FUN_024993/FUN_039322/FUN_005947/FUN_003329/FUN_010655/FUN_034614/FUN_002150/FUN_020100/FUN_007147/FUN_021457/FUN_007118/FUN_014215/FUN_015565/FUN…
BP	GO:0071695	anatomical structure maturation	39/2047	156/11815	0.00937663	0.490313	0.481195	FUN_000862/FUN_011446/FUN_040265/FUN_015229/FUN_034441/FUN_005919/FUN_003454/FUN_016701/FUN_016700/FUN_021236/FUN_039542/FUN_019058/FUN_034842/FUN_013002/FUN_003653/FUN_033460/FUN_021693/FUN_003788/FUN_031116/FUN_032459/FUN_038575/FUN_015883/FUN_027807/FUN_024094/FUN_001386/FUN_015925/FUN_030020/FUN_030019/FUN_005013/FUN_037489/FUN_001464/FUN_036249/FUN_011012/FUN_011165/FUN_036470/FUN_024422/FUN…
BP	GO:0009611	response to wounding	76/2047	340/11815	0.00939548	0.490313	0.481195	FUN_006907/FUN_011627/FUN_024963/FUN_023539/FUN_030840/FUN_005893/FUN_005889/FUN_008062/FUN_036982/FUN_036983/FUN_036987/FUN_010538/FUN_029999/FUN_003311/FUN_028640/FUN_028636/FUN_011992/FUN_010679/FUN_010671/FUN_010676/FUN_003424/FUN_016743/FUN_021434/FUN_021457/FUN_009756/FUN_015548/FUN_033559/FUN_033547/FUN_033544/FUN_037008/FUN_037002/FUN_016935/FUN_016949/FUN_032318/FUN_019305/FUN_032307/FUN…
BP	GO:0044262	cellular carbohydrate metabolic process	62/2047	278/11815	0.0184665	0.5573	0.546937	FUN_028385/FUN_040043/FUN_005606/FUN_024782/FUN_000943/FUN_010375/FUN_010383/FUN_005992/FUN_034441/FUN_002175/FUN_002104/FUN_016701/FUN_016700/FUN_015565/FUN_033516/FUN_034842/FUN_001042/FUN_021615/FUN_022906/FUN_014493/FUN_020402/FUN_002594/FUN_001242/FUN_007589/FUN_024094/FUN_025351/FUN_025349/FUN_001361/FUN_003954/FUN_007687/FUN_006420/FUN_005147/FUN_024224/FUN_013527/FUN_032882/FUN_018554/FUN…
BP	GO:1905392	plant organ morphogenesis	94/2047	446/11815	0.021085	0.559938	0.549525	FUN_000862/FUN_017658/FUN_029603/FUN_006955/FUN_011446/FUN_040099/FUN_040265/FUN_004598/FUN_004530/FUN_036982/FUN_036983/FUN_036987/FUN_030985/FUN_039340/FUN_039331/FUN_028640/FUN_028636/FUN_034441/FUN_005906/FUN_007043/FUN_002175/FUN_003499/FUN_016701/FUN_016700/FUN_021236/FUN_009756/FUN_026287/FUN_038240/FUN_039542/FUN_003507/FUN_007208/FUN_010867/FUN_007227/FUN_034842/FUN_037008/FUN_027663/FUN…
BP	GO:0016049	cell growth	90/2047	426/11815	0.0222959	0.559938	0.549525	FUN_024842/FUN_000862/FUN_028364/FUN_017609/FUN_006955/FUN_030775/FUN_000912/FUN_034202/FUN_040265/FUN_039289/FUN_015229/FUN_004572/FUN_022364/FUN_024994/FUN_024993/FUN_022529/FUN_011805/FUN_005947/FUN_021194/FUN_016606/FUN_034441/FUN_022601/FUN_002175/FUN_002162/FUN_003454/FUN_016701/FUN_016700/FUN_007147/FUN_022741/FUN_026241/FUN_039542/FUN_019092/FUN_019255/FUN_019262/FUN_027627/FUN_019385/FUN…
BP	GO:0048580	regulation of post-embryonic development	80/2047	374/11815	0.0226814	0.559938	0.549525	FUN_015091/FUN_017656/FUN_029603/FUN_006955/FUN_000954/FUN_011645/FUN_000939/FUN_040119/FUN_000900/FUN_016473/FUN_005731/FUN_004530/FUN_004526/FUN_040335/FUN_014029/FUN_015373/FUN_016636/FUN_016633/FUN_016656/FUN_004625/FUN_021148/FUN_034428/FUN_033111/FUN_038149/FUN_026280/FUN_027549/FUN_007096/FUN_007097/FUN_007098/FUN_007099/FUN_019058/FUN_019268/FUN_007208/FUN_038375/FUN_013002/FUN_027663/FUN…
BP	GO:0009415	response to water	79/2047	380/11815	0.0428233	0.693506	0.680609	FUN_024817/FUN_015091/FUN_004340/FUN_006955/FUN_006907/FUN_011645/FUN_027108/FUN_030724/FUN_017707/FUN_008135/FUN_040237/FUN_004530/FUN_028505/FUN_022364/FUN_024994/FUN_024993/FUN_027324/FUN_029999/FUN_026018/FUN_005950/FUN_002175/FUN_033416/FUN_021431/FUN_033430/FUN_033424/FUN_015548/FUN_039542/FUN_027512/FUN_027513/FUN_019094/FUN_019092/FUN_019058/FUN_008557/FUN_028958/FUN_015657/FUN_027632/FUN…
CC	GO:0005802	trans-Golgi network	49/1946	236/11617	0.0600253	0.999465	0.999465	FUN_040061/FUN_024737/FUN_035400/FUN_004490/FUN_000920/FUN_039289/FUN_005820/FUN_022364/FUN_008337/FUN_026184/FUN_014141/FUN_027483/FUN_014121/FUN_003524/FUN_007087/FUN_039661/FUN_021615/FUN_001172/FUN_006164/FUN_007405/FUN_008752/FUN_025240/FUN_024094/FUN_001386/FUN_006399/FUN_033970/FUN_033987/FUN_001606/FUN_006420/FUN_006407/FUN_006458/FUN_025577/FUN_032882/FUN_030244/FUN_006546/FUN_006560/FUN…
CC	GO:0031226	intrinsic component of plasma membrane	67/1946	336/11617	0.0672674	0.999465	0.999465	FUN_024842/FUN_006956/FUN_029767/FUN_039251/FUN_016537/FUN_005867/FUN_027372/FUN_011805/FUN_030959/FUN_029931/FUN_034441/FUN_005900/FUN_010685/FUN_011901/FUN_014189/FUN_014182/FUN_014100/FUN_004767/FUN_020114/FUN_026281/FUN_039542/FUN_027548/FUN_034674/FUN_034829/FUN_021519/FUN_033513/FUN_028993/FUN_007178/FUN_004933/FUN_039791/FUN_002443/FUN_002444/FUN_021757/FUN_019465/FUN_020402/FUN_037224/FUN…
CC	GO:0005887	integral component of plasma membrane	48/1946	233/11617	0.0694141	0.999465	0.999465	FUN_006956/FUN_039251/FUN_016537/FUN_005867/FUN_027372/FUN_030959/FUN_029931/FUN_010685/FUN_011901/FUN_014189/FUN_014182/FUN_014100/FUN_004767/FUN_039542/FUN_027548/FUN_033513/FUN_028993/FUN_007178/FUN_004933/FUN_039791/FUN_002443/FUN_002444/FUN_021757/FUN_019465/FUN_020402/FUN_037224/FUN_031227/FUN_012070/FUN_014610/FUN_025432/FUN_013406/FUN_001606/FUN_013578/FUN_005291/FUN_031571/FUN_018567/FUN…
CC	GO:0042995	cell projection	31/1946	143/11617	0.0734484	0.999465	0.999465	FUN_022172/FUN_008004/FUN_034356/FUN_040308/FUN_023916/FUN_021403/FUN_010705/FUN_039682/FUN_008665/FUN_032471/FUN_039874/FUN_001232/FUN_015883/FUN_019535/FUN_036007/FUN_005013/FUN_001606/FUN_013527/FUN_012508/FUN_001824/FUN_006677/FUN_011164/FUN_036470/FUN_025914/FUN_029491/FUN_029430/FUN_029443/FUN_029442/FUN_029420/FUN_029417/FUN_034010
CC	GO:0120025	plasma membrane bounded cell projection	31/1946	143/11617	0.0734484	0.999465	0.999465	FUN_022172/FUN_008004/FUN_034356/FUN_040308/FUN_023916/FUN_021403/FUN_010705/FUN_039682/FUN_008665/FUN_032471/FUN_039874/FUN_001232/FUN_015883/FUN_019535/FUN_036007/FUN_005013/FUN_001606/FUN_013527/FUN_012508/FUN_001824/FUN_006677/FUN_011164/FUN_036470/FUN_025914/FUN_029491/FUN_029430/FUN_029443/FUN_029442/FUN_029420/FUN_029417/FUN_034010
CC	GO:0098791	Golgi apparatus subcompartment	61/1946	312/11617	0.104354	0.999465	0.999465	FUN_040061/FUN_017685/FUN_024737/FUN_035400/FUN_004491/FUN_004490/FUN_000920/FUN_039289/FUN_005820/FUN_022364/FUN_008337/FUN_026184/FUN_014141/FUN_027483/FUN_014121/FUN_019119/FUN_003524/FUN_007087/FUN_039661/FUN_025021/FUN_016935/FUN_021615/FUN_001172/FUN_007468/FUN_006164/FUN_007405/FUN_008752/FUN_014576/FUN_025240/FUN_027820/FUN_003806/FUN_024094/FUN_012071/FUN_001386/FUN_006399/FUN_033970/FUN…
CC	GO:0031300	intrinsic component of organelle membrane	23/1946	112/11617	0.170014	0.999465	0.999465	FUN_030684/FUN_022198/FUN_024761/FUN_039322/FUN_011901/FUN_038151/FUN_002177/FUN_022741/FUN_022742/FUN_019086/FUN_034842/FUN_022991/FUN_038540/FUN_039860/FUN_027820/FUN_002523/FUN_033985/FUN_005003/FUN_006486/FUN_038952/FUN_001626/FUN_035180/FUN_004126
CC	GO:0031301	integral component of organelle membrane	22/1946	107/11617	0.174971	0.999465	0.999465	FUN_030684/FUN_022198/FUN_024761/FUN_039322/FUN_038151/FUN_002177/FUN_022741/FUN_022742/FUN_019086/FUN_034842/FUN_022991/FUN_038540/FUN_039860/FUN_027820/FUN_002523/FUN_033985/FUN_005003/FUN_006486/FUN_038952/FUN_001626/FUN_035180/FUN_004126
CC	GO:0099568	cytoplasmic region	23/1946	114/11617	0.193374	0.999465	0.999465	FUN_028390/FUN_022172/FUN_008004/FUN_030775/FUN_034202/FUN_034372/FUN_034310/FUN_027372/FUN_015558/FUN_019245/FUN_037224/FUN_036007/FUN_012060/FUN_005291/FUN_029394/FUN_001824/FUN_020949/FUN_019970/FUN_011164/FUN_024422/FUN_029551/FUN_028219/FUN_034010
CC	GO:0000325	plant-type vacuole	36/1946	186/11617	0.193413	0.999465	0.999465	FUN_030641/FUN_011716/FUN_040212/FUN_016533/FUN_024987/FUN_033156/FUN_010685/FUN_010614/FUN_014197/FUN_014100/FUN_034583/FUN_034530/FUN_034535/FUN_015531/FUN_015532/FUN_003655/FUN_004974/FUN_039613/FUN_002443/FUN_015707/FUN_003853/FUN_031224/FUN_036050/FUN_036063/FUN_038603/FUN_024170/FUN_014721/FUN_005291/FUN_035120/FUN_013918/FUN_029408/FUN_000753/FUN_000748/FUN_031890/FUN_016232/FUN_037944
CC	GO:0005938	cell cortex	21/1946	105/11617	0.218788	0.999465	0.999465	FUN_028390/FUN_008004/FUN_030775/FUN_034202/FUN_034372/FUN_034310/FUN_027372/FUN_015558/FUN_019245/FUN_037224/FUN_036007/FUN_012060/FUN_005291/FUN_029394/FUN_001824/FUN_020949/FUN_019970/FUN_024422/FUN_029551/FUN_028219/FUN_034010
CC	GO:0031225	anchored component of membrane	25/1946	129/11617	0.242282	0.999465	0.999465	FUN_024842/FUN_034159/FUN_029767/FUN_005759/FUN_008139/FUN_011805/FUN_029965/FUN_029914/FUN_034441/FUN_005900/FUN_020114/FUN_026281/FUN_034674/FUN_034829/FUN_021519/FUN_019408/FUN_019591/FUN_007549/FUN_001386/FUN_000057/FUN_037453/FUN_006433/FUN_019824/FUN_020801/FUN_001970
CC	GO:0005774	vacuolar membrane	85/1946	481/11617	0.308823	0.999465	0.999465	FUN_000818/FUN_024842/FUN_030641/FUN_000977/FUN_005726/FUN_011716/FUN_040212/FUN_017849/FUN_016533/FUN_034381/FUN_005815/FUN_024987/FUN_022340/FUN_033156/FUN_010685/FUN_010614/FUN_014197/FUN_002177/FUN_014100/FUN_016741/FUN_034583/FUN_034530/FUN_034535/FUN_033416/FUN_033430/FUN_022777/FUN_033424/FUN_004886/FUN_015531/FUN_015532/FUN_019086/FUN_035998/FUN_021383/FUN_003655/FUN_025023/FUN_004974/FUN…
CC	GO:0005856	cytoskeleton	54/1946	345/11617	0.731978	0.999465	0.999465	FUN_039068/FUN_000862/FUN_017651/FUN_034194/FUN_022172/FUN_005640/FUN_034132/FUN_008004/FUN_030775/FUN_034202/FUN_016533/FUN_034372/FUN_036989/FUN_011946/FUN_039473/FUN_023916/FUN_021264/FUN_021277/FUN_021260/FUN_021422/FUN_007104/FUN_021403/FUN_015558/FUN_015514/FUN_004838/FUN_039682/FUN_025020/FUN_032188/FUN_037118/FUN_036007/FUN_015968/FUN_038718/FUN_037577/FUN_000244/FUN_001566/FUN_005281/FUN…
CC	GO:0015630	microtubule cytoskeleton	37/1946	241/11617	0.746799	0.999465	0.999465	FUN_039068/FUN_017651/FUN_034194/FUN_034132/FUN_030775/FUN_034202/FUN_034372/FUN_036989/FUN_011946/FUN_039473/FUN_021264/FUN_021277/FUN_021260/FUN_007104/FUN_021403/FUN_015514/FUN_004838/FUN_025020/FUN_037118/FUN_015968/FUN_038718/FUN_037577/FUN_000244/FUN_001566/FUN_005281/FUN_005207/FUN_005202/FUN_000388/FUN_016011/FUN_020949/FUN_004027/FUN_036453/FUN_011164/FUN_000457/FUN_028219/FUN_029588/FUN…
CC	GO:0031966	mitochondrial membrane	34/1946	226/11617	0.78128	0.999465	0.999465	FUN_022198/FUN_024761/FUN_022264/FUN_021097/FUN_011660/FUN_026083/FUN_027389/FUN_039322/FUN_008181/FUN_017917/FUN_008161/FUN_007012/FUN_021243/FUN_022741/FUN_022742/FUN_015558/FUN_034677/FUN_034842/FUN_002329/FUN_016918/FUN_003610/FUN_038657/FUN_038652/FUN_006486/FUN_020798/FUN_005127/FUN_029192/FUN_035180/FUN_030493/FUN_004126/FUN_024557/FUN_037833/FUN_018822/FUN_022024
CC	GO:0042651	thylakoid membrane	38/1946	253/11617	0.795393	0.999465	0.999465	FUN_015048/FUN_030639/FUN_030638/FUN_030633/FUN_024964/FUN_022263/FUN_008062/FUN_003399/FUN_003530/FUN_014253/FUN_033399/FUN_021381/FUN_034675/FUN_013018/FUN_016959/FUN_033460/FUN_032459/FUN_037221/FUN_027873/FUN_032515/FUN_013394/FUN_024181/FUN_001475/FUN_025405/FUN_024289/FUN_024235/FUN_020850/FUN_037660/FUN_000310/FUN_019973/FUN_036469/FUN_028142/FUN_016125/FUN_006709/FUN_006705/FUN_006745/FUN…
CC	GO:0034357	photosynthetic membrane	38/1946	254/11617	0.803174	0.999465	0.999465	FUN_015048/FUN_030639/FUN_030638/FUN_030633/FUN_024964/FUN_022263/FUN_008062/FUN_003399/FUN_003530/FUN_014253/FUN_033399/FUN_021381/FUN_034675/FUN_013018/FUN_016959/FUN_033460/FUN_032459/FUN_037221/FUN_027873/FUN_032515/FUN_013394/FUN_024181/FUN_001475/FUN_025405/FUN_024289/FUN_024235/FUN_020850/FUN_037660/FUN_000310/FUN_019973/FUN_036469/FUN_028142/FUN_016125/FUN_006709/FUN_006705/FUN_006745/FUN…
CC	GO:0005740	mitochondrial envelope	35/1946	235/11617	0.803408	0.999465	0.999465	FUN_022198/FUN_024761/FUN_022264/FUN_021097/FUN_011660/FUN_026083/FUN_027389/FUN_039322/FUN_008181/FUN_017917/FUN_008161/FUN_007012/FUN_021243/FUN_022741/FUN_022742/FUN_038215/FUN_015558/FUN_034677/FUN_034842/FUN_002329/FUN_016918/FUN_003610/FUN_038657/FUN_038652/FUN_006486/FUN_020798/FUN_005127/FUN_029192/FUN_035180/FUN_030493/FUN_004126/FUN_024557/FUN_037833/FUN_018822/FUN_022024
CC	GO:0009534	chloroplast thylakoid	46/1946	317/11617	0.878107	0.999465	0.999465	FUN_015048/FUN_030639/FUN_030638/FUN_031965/FUN_030633/FUN_024964/FUN_022263/FUN_008062/FUN_022364/FUN_003399/FUN_027527/FUN_003530/FUN_014253/FUN_033399/FUN_021365/FUN_021381/FUN_034675/FUN_013018/FUN_016959/FUN_033460/FUN_032459/FUN_037221/FUN_027873/FUN_032515/FUN_008859/FUN_013394/FUN_013362/FUN_024181/FUN_001475/FUN_025405/FUN_018478/FUN_024289/FUN_024235/FUN_020850/FUN_037660/FUN_000310/FUN…
MF	GO:0001067	transcription regulatory region nucleic acid binding	85/1769	371/10165	0.00347901	0.154539	0.151622	FUN_009209/FUN_010208/FUN_028385/FUN_005661/FUN_011627/FUN_011644/FUN_003190/FUN_030755/FUN_005773/FUN_010291/FUN_011575/FUN_011735/FUN_004598/FUN_039218/FUN_017850/FUN_004526/FUN_024994/FUN_024993/FUN_024999/FUN_024997/FUN_034313/FUN_002070/FUN_040308/FUN_004646/FUN_021104/FUN_011946/FUN_003499/FUN_002100/FUN_016706/FUN_010731/FUN_002208/FUN_021559/FUN_009880/FUN_013069/FUN_025001/FUN_026351/FUN…
MF	GO:0004497	monooxygenase activity	54/1769	224/10165	0.00624449	0.20804	0.204113	FUN_012821/FUN_012822/FUN_030653/FUN_030650/FUN_030658/FUN_030657/FUN_030656/FUN_030654/FUN_004382/FUN_016306/FUN_034109/FUN_034108/FUN_040176/FUN_039120/FUN_030790/FUN_034267/FUN_004433/FUN_004424/FUN_004423/FUN_010287/FUN_039314/FUN_023968/FUN_027408/FUN_014120/FUN_021457/FUN_021414/FUN_019236/FUN_038350/FUN_013059/FUN_025015/FUN_033480/FUN_033481/FUN_033482/FUN_033483/FUN_003606/FUN_003602/FUN…
MF	GO:0004842	ubiquitin-protein transferase activity	77/1769	373/10165	0.0556851	0.734348	0.720488	FUN_040051/FUN_040088/FUN_039065/FUN_030608/FUN_022192/FUN_024733/FUN_010119/FUN_011449/FUN_024905/FUN_004481/FUN_004467/FUN_040119/FUN_029768/FUN_030704/FUN_030721/FUN_017707/FUN_034216/FUN_008135/FUN_015234/FUN_002093/FUN_004651/FUN_003329/FUN_029931/FUN_034459/FUN_008192/FUN_005938/FUN_007021/FUN_007023/FUN_026184/FUN_023916/FUN_022766/FUN_015548/FUN_003575/FUN_021389/FUN_020068/FUN_019092/FUN…
MF	GO:0019787	ubiquitin-like protein transferase activity	80/1769	390/10165	0.0587755	0.759284	0.744953	FUN_040051/FUN_040088/FUN_039065/FUN_030608/FUN_022192/FUN_024733/FUN_010119/FUN_011449/FUN_024905/FUN_004481/FUN_004467/FUN_040119/FUN_029768/FUN_030704/FUN_030721/FUN_017707/FUN_034216/FUN_008135/FUN_015234/FUN_002093/FUN_004651/FUN_003329/FUN_029931/FUN_034459/FUN_008192/FUN_005938/FUN_007021/FUN_007023/FUN_034636/FUN_026184/FUN_023916/FUN_022766/FUN_015548/FUN_003575/FUN_021389/FUN_020068/FUN…
MF	GO:0060089	molecular transducer activity	53/1769	267/10165	0.161591	0.999893	0.981021	FUN_040084/FUN_031944/FUN_029603/FUN_006955/FUN_000896/FUN_004530/FUN_010533/FUN_014025/FUN_016688/FUN_022474/FUN_021123/FUN_005911/FUN_005908/FUN_021317/FUN_019009/FUN_016743/FUN_016742/FUN_034766/FUN_019131/FUN_022722/FUN_003519/FUN_007207/FUN_007208/FUN_038378/FUN_027665/FUN_004982/FUN_004933/FUN_008635/FUN_001168/FUN_014447/FUN_019289/FUN_037218/FUN_038535/FUN_003862/FUN_007592/FUN_001387/FUN…
MF	GO:0022804	active transmembrane transporter activity	64/1769	339/10165	0.253134	0.999893	0.981021	FUN_006940/FUN_035447/FUN_009337/FUN_028437/FUN_016537/FUN_005820/FUN_005867/FUN_014049/FUN_014052/FUN_014053/FUN_028640/FUN_028636/FUN_030959/FUN_007043/FUN_010614/FUN_014194/FUN_034583/FUN_034530/FUN_010587/FUN_034535/FUN_021243/FUN_022777/FUN_014205/FUN_003655/FUN_004934/FUN_019331/FUN_002443/FUN_001179/FUN_015707/FUN_032292/FUN_032266/FUN_032471/FUN_021757/FUN_038541/FUN_031224/FUN_019535/FUN…
MF	GO:0016758	hexosyltransferase activity	66/1769	351/10165	0.260648	0.999893	0.981021	FUN_016319/FUN_016334/FUN_016311/FUN_006986/FUN_024782/FUN_000943/FUN_010383/FUN_034339/FUN_040335/FUN_005992/FUN_021147/FUN_021149/FUN_021163/FUN_021130/FUN_021140/FUN_021135/FUN_021327/FUN_021326/FUN_019029/FUN_019026/FUN_008337/FUN_002173/FUN_016701/FUN_016700/FUN_022739/FUN_038270/FUN_019031/FUN_019030/FUN_033516/FUN_001062/FUN_004910/FUN_021642/FUN_021594/FUN_020402/FUN_025240/FUN_038538/FUN…
MF	GO:0097367	carbohydrate derivative binding	50/1769	277/10165	0.411508	0.999893	0.981021	FUN_040003/FUN_034194/FUN_005640/FUN_006955/FUN_008004/FUN_009339/FUN_010218/FUN_023702/FUN_004595/FUN_016543/FUN_034381/FUN_010375/FUN_022340/FUN_040308/FUN_016688/FUN_027353/FUN_010635/FUN_014181/FUN_027483/FUN_027441/FUN_021429/FUN_027553/FUN_028841/FUN_021535/FUN_013002/FUN_027618/FUN_027619/FUN_008683/FUN_008687/FUN_025163/FUN_009941/FUN_001168/FUN_001148/FUN_038535/FUN_038503/FUN_017083/FUN…
MF	GO:0043168	anion binding	80/1769	462/10165	0.540177	0.999893	0.981021	FUN_040003/FUN_004389/FUN_034194/FUN_005640/FUN_006955/FUN_011446/FUN_008004/FUN_009339/FUN_024895/FUN_010218/FUN_023702/FUN_004595/FUN_016543/FUN_022340/FUN_021007/FUN_040308/FUN_010655/FUN_007049/FUN_010635/FUN_011902/FUN_011901/FUN_014181/FUN_027483/FUN_039400/FUN_027441/FUN_033416/FUN_021429/FUN_020100/FUN_033430/FUN_033424/FUN_003530/FUN_028841/FUN_019245/FUN_022850/FUN_021535/FUN_013002/FUN…
MF	GO:0000166	nucleotide binding	68/1769	398/10165	0.589001	0.999893	0.981021	FUN_040013/FUN_040003/FUN_034194/FUN_005640/FUN_006955/FUN_008004/FUN_009339/FUN_010218/FUN_023736/FUN_023702/FUN_004595/FUN_029837/FUN_029838/FUN_029835/FUN_029834/FUN_016543/FUN_021007/FUN_010538/FUN_040308/FUN_033166/FUN_010679/FUN_010671/FUN_010676/FUN_010635/FUN_014181/FUN_039400/FUN_003424/FUN_027441/FUN_021429/FUN_020100/FUN_010719/FUN_028841/FUN_034672/FUN_021535/FUN_013002/FUN_008683/FUN…
MF	GO:1901265	nucleoside phosphate binding	68/1769	398/10165	0.589001	0.999893	0.981021	FUN_040013/FUN_040003/FUN_034194/FUN_005640/FUN_006955/FUN_008004/FUN_009339/FUN_010218/FUN_023736/FUN_023702/FUN_004595/FUN_029837/FUN_029838/FUN_029835/FUN_029834/FUN_016543/FUN_021007/FUN_010538/FUN_040308/FUN_033166/FUN_010679/FUN_010671/FUN_010676/FUN_010635/FUN_014181/FUN_039400/FUN_003424/FUN_027441/FUN_021429/FUN_020100/FUN_010719/FUN_028841/FUN_034672/FUN_021535/FUN_013002/FUN_008683/FUN…
MF	GO:0046914	transition metal ion binding	59/1769	349/10165	0.620979	0.999893	0.981021	FUN_028318/FUN_022192/FUN_034158/FUN_011491/FUN_011446/FUN_027108/FUN_022263/FUN_014055/FUN_016636/FUN_016633/FUN_016656/FUN_033166/FUN_016625/FUN_008181/FUN_008161/FUN_034631/FUN_034630/FUN_010635/FUN_021429/FUN_038215/FUN_016877/FUN_035998/FUN_021560/FUN_002378/FUN_028969/FUN_020132/FUN_021631/FUN_009941/FUN_027766/FUN_003714/FUN_032460/FUN_020582/FUN_008890/FUN_008834/FUN_008839/FUN_039931/FUN…

## Sheet: DMGs unique to  Mds_S vs. Mwt_S
Table S1_2. GO enrichment analysis of DMGs unique to shoot tips
ONTOLOGY	ID	Description	GeneRatio	BgRatio	pvalue	p.adjust	qvalue	geneID
BP	GO:0048532	anatomical structure arrangement	28/1935	88/11815	0.000248	0.566883	0.566883	FUN_036809/FUN_030770/FUN_035507/FUN_034485/FUN_034551/FUN_007136/FUN_039641/FUN_019161/FUN_033654/FUN_022951/FUN_020306/FUN_026453/FUN_013107/FUN_006171/FUN_006107/FUN_026589/FUN_026652/FUN_007657/FUN_024171/FUN_038736/FUN_000187/FUN_006481/FUN_006479/FUN_024221/FUN_012227/FUN_031654/FUN_018640/FUN_006631
BP	GO:0009933	meristem structural organization	24/1935	74/11815	0.00049	0.566883	0.566883	FUN_036809/FUN_030770/FUN_034485/FUN_034551/FUN_007136/FUN_039641/FUN_019161/FUN_022951/FUN_020306/FUN_026453/FUN_013107/FUN_006171/FUN_006107/FUN_026652/FUN_007657/FUN_024171/FUN_038736/FUN_000187/FUN_006481/FUN_006479/FUN_024221/FUN_031654/FUN_018640/FUN_006631
BP	GO:0042446	hormone biosynthetic process	54/1935	220/11815	0.00109989	0.566883	0.566883	FUN_039045/FUN_039146/FUN_016465/FUN_030752/FUN_030751/FUN_029731/FUN_039288/FUN_004590/FUN_005983/FUN_002016/FUN_022631/FUN_003412/FUN_026111/FUN_010573/FUN_010582/FUN_022750/FUN_007146/FUN_007150/FUN_007125/FUN_014212/FUN_002210/FUN_038202/FUN_014209/FUN_032071/FUN_019095/FUN_033350/FUN_038399/FUN_038353/FUN_038368/FUN_038362/FUN_038364/FUN_025016/FUN_016990/FUN_004925/FUN_006057/FUN_010957/FUN…
BP	GO:0010016	shoot system morphogenesis	47/1935	188/11815	0.00149408	0.641705	0.641705	FUN_036809/FUN_004493/FUN_030770/FUN_022240/FUN_011749/FUN_010440/FUN_026098/FUN_028633/FUN_034485/FUN_021335/FUN_016723/FUN_034551/FUN_007136/FUN_008402/FUN_015533/FUN_022828/FUN_039641/FUN_004925/FUN_019161/FUN_010957/FUN_026453/FUN_013107/FUN_014439/FUN_026413/FUN_006117/FUN_006107/FUN_026589/FUN_038529/FUN_031231/FUN_007657/FUN_021909/FUN_021901/FUN_038743/FUN_038736/FUN_000187/FUN_006481/FUN…
BP	GO:0009753	response to jasmonic acid	55/1935	241/11815	0.00542206	0.999967	0.999967	FUN_039096/FUN_003080/FUN_005658/FUN_024903/FUN_003197/FUN_010299/FUN_005774/FUN_012998/FUN_003357/FUN_033148/FUN_003441/FUN_019110/FUN_027574/FUN_014206/FUN_014204/FUN_021517/FUN_019219/FUN_025094/FUN_025091/FUN_038368/FUN_038362/FUN_038364/FUN_016955/FUN_019161/FUN_021489/FUN_006052/FUN_001197/FUN_001192/FUN_001191/FUN_001193/FUN_001188/FUN_025108/FUN_013107/FUN_033817/FUN_012068/FUN_027902/FUN…
BP	GO:0010014	meristem initiation	14/1935	43/11815	0.00674687	0.999967	0.999967	FUN_036809/FUN_007136/FUN_039641/FUN_019161/FUN_026453/FUN_013107/FUN_006107/FUN_007657/FUN_024171/FUN_038736/FUN_006481/FUN_006479/FUN_018640/FUN_006631
BP	GO:0016132	brassinosteroid biosynthetic process	12/1935	35/11815	0.00749028	0.999967	0.999967	FUN_016465/FUN_029731/FUN_005983/FUN_010573/FUN_010582/FUN_019095/FUN_038399/FUN_025016/FUN_024069/FUN_017153/FUN_005342/FUN_030403
BP	GO:0010072	primary shoot apical meristem specification	10/1935	27/11815	0.00779135	0.999967	0.999967	FUN_039641/FUN_019161/FUN_026453/FUN_013107/FUN_006107/FUN_007657/FUN_006481/FUN_006479/FUN_018640/FUN_006631
BP	GO:0070542	response to fatty acid	55/1935	246/11815	0.00836443	0.999967	0.999967	FUN_039096/FUN_003080/FUN_005658/FUN_024903/FUN_003197/FUN_010299/FUN_005774/FUN_012998/FUN_003357/FUN_033148/FUN_003441/FUN_019110/FUN_027574/FUN_014206/FUN_014204/FUN_021517/FUN_019219/FUN_025094/FUN_025091/FUN_038368/FUN_038362/FUN_038364/FUN_016955/FUN_019161/FUN_021489/FUN_006052/FUN_001197/FUN_001192/FUN_001191/FUN_001193/FUN_001188/FUN_025108/FUN_013107/FUN_033817/FUN_012068/FUN_027902/FUN…
BP	GO:0022603	regulation of anatomical structure morphogenesis	51/1935	227/11815	0.00982947	0.999967	0.999967	FUN_006976/FUN_011435/FUN_011635/FUN_000957/FUN_022240/FUN_011749/FUN_029824/FUN_033057/FUN_033069/FUN_033001/FUN_005804/FUN_005979/FUN_029980/FUN_033199/FUN_026196/FUN_016723/FUN_021289/FUN_033214/FUN_007136/FUN_020103/FUN_037013/FUN_037030/FUN_022951/FUN_020306/FUN_009911/FUN_002466/FUN_026453/FUN_026413/FUN_031231/FUN_019577/FUN_026652/FUN_005053/FUN_033945/FUN_021909/FUN_021901/FUN_005011/FUN…
BP	GO:0071229	cellular response to acid chemical	91/1935	444/11815	0.0115574	0.999967	0.999967	FUN_024841/FUN_039096/FUN_012810/FUN_029673/FUN_029650/FUN_029662/FUN_005602/FUN_005631/FUN_003197/FUN_005741/FUN_005774/FUN_011586/FUN_034246/FUN_029866/FUN_030843/FUN_030841/FUN_016546/FUN_012998/FUN_011672/FUN_024989/FUN_030944/FUN_021184/FUN_033148/FUN_004605/FUN_010672/FUN_010674/FUN_016723/FUN_007146/FUN_021433/FUN_007150/FUN_010730/FUN_009789/FUN_014212/FUN_014209/FUN_015533/FUN_032001/FUN…
BP	GO:0009733	response to auxin	77/1935	368/11815	0.0117724	0.999967	0.999967	FUN_039089/FUN_024804/FUN_029673/FUN_004367/FUN_005672/FUN_000805/FUN_029650/FUN_029662/FUN_000791/FUN_011625/FUN_039119/FUN_039118/FUN_039122/FUN_003188/FUN_005873/FUN_014024/FUN_008300/FUN_003412/FUN_014127/FUN_033298/FUN_034595/FUN_034597/FUN_033273/FUN_033214/FUN_019110/FUN_027574/FUN_026278/FUN_014228/FUN_027514/FUN_021382/FUN_021558/FUN_021517/FUN_025010/FUN_019161/FUN_021489/FUN_019363/FUN…
BP	GO:0009699	phenylpropanoid biosynthetic process	35/1935	147/11815	0.0122916	0.999967	0.999967	FUN_018957/FUN_005658/FUN_011893/FUN_023978/FUN_039512/FUN_021353/FUN_019237/FUN_019234/FUN_019233/FUN_019232/FUN_038373/FUN_039633/FUN_007338/FUN_007339/FUN_007342/FUN_001181/FUN_013115/FUN_019279/FUN_020410/FUN_001347/FUN_014659/FUN_014625/FUN_029030/FUN_014798/FUN_014917/FUN_019789/FUN_019791/FUN_025507/FUN_014828/FUN_014824/FUN_000300/FUN_025619/FUN_029372/FUN_029344/FUN_016225
BP	GO:0042445	hormone metabolic process	71/1935	337/11815	0.0129556	0.999967	0.999967	FUN_039045/FUN_004378/FUN_005647/FUN_039146/FUN_016465/FUN_030752/FUN_030751/FUN_029731/FUN_039288/FUN_004590/FUN_005983/FUN_002016/FUN_033148/FUN_022631/FUN_003412/FUN_026111/FUN_010573/FUN_010582/FUN_022750/FUN_007146/FUN_007150/FUN_007125/FUN_038276/FUN_008402/FUN_014212/FUN_002210/FUN_038202/FUN_014209/FUN_032071/FUN_019095/FUN_010694/FUN_033350/FUN_038399/FUN_038353/FUN_038368/FUN_038362/FUN…
BP	GO:0071554	cell wall organization or biogenesis	75/1935	360/11815	0.0141409	0.999967	0.999967	FUN_009207/FUN_017688/FUN_016365/FUN_030625/FUN_018957/FUN_034126/FUN_011659/FUN_033091/FUN_030843/FUN_011673/FUN_011686/FUN_026004/FUN_038006/FUN_005946/FUN_022480/FUN_008182/FUN_021177/FUN_008162/FUN_023978/FUN_021335/FUN_008300/FUN_039459/FUN_016763/FUN_034732/FUN_032107/FUN_038235/FUN_039512/FUN_004867/FUN_015533/FUN_004836/FUN_034851/FUN_033557/FUN_033542/FUN_025094/FUN_025091/FUN_007201/FUN…
BP	GO:0009751	response to salicylic acid	50/1935	229/11815	0.0177956	0.999967	0.999967	FUN_029673/FUN_029650/FUN_029662/FUN_005658/FUN_000957/FUN_022306/FUN_016495/FUN_003197/FUN_005782/FUN_040257/FUN_030843/FUN_034304/FUN_022314/FUN_003357/FUN_008182/FUN_008162/FUN_010672/FUN_010674/FUN_021254/FUN_019110/FUN_034732/FUN_027574/FUN_004881/FUN_014206/FUN_015533/FUN_014204/FUN_021517/FUN_019219/FUN_021489/FUN_006052/FUN_032426/FUN_012068/FUN_017011/FUN_031335/FUN_000112/FUN_017149/FUN…
BP	GO:0010817	regulation of hormone levels	91/1935	457/11815	0.023779	0.999967	0.999967	FUN_039045/FUN_031995/FUN_004367/FUN_005672/FUN_004378/FUN_005647/FUN_039146/FUN_016465/FUN_030752/FUN_030751/FUN_029731/FUN_005744/FUN_039288/FUN_004590/FUN_005983/FUN_002016/FUN_034485/FUN_033148/FUN_022631/FUN_007035/FUN_003498/FUN_003493/FUN_003412/FUN_026111/FUN_010573/FUN_010582/FUN_034551/FUN_022750/FUN_007146/FUN_007150/FUN_007125/FUN_038276/FUN_008402/FUN_014212/FUN_002210/FUN_038202/FUN…
BP	GO:0019748	secondary metabolic process	86/1935	433/11815	0.0289805	0.999967	0.999967	FUN_039045/FUN_024804/FUN_017615/FUN_018957/FUN_005658/FUN_034102/FUN_034124/FUN_012765/FUN_010120/FUN_011625/FUN_024944/FUN_024903/FUN_039119/FUN_039118/FUN_039122/FUN_011893/FUN_003357/FUN_004605/FUN_023978/FUN_033300/FUN_026167/FUN_002190/FUN_026155/FUN_003412/FUN_014127/FUN_034595/FUN_034597/FUN_007164/FUN_026278/FUN_039512/FUN_014212/FUN_014234/FUN_003594/FUN_021353/FUN_019237/FUN_019234/FUN…
BP	GO:0071215	cellular response to abscisic acid stimulus	69/1935	340/11815	0.0308104	0.999967	0.999967	FUN_039091/FUN_012810/FUN_022155/FUN_005631/FUN_010141/FUN_030751/FUN_005741/FUN_011586/FUN_034246/FUN_011744/FUN_029866/FUN_029899/FUN_030841/FUN_016546/FUN_011672/FUN_024989/FUN_015347/FUN_030944/FUN_021184/FUN_004605/FUN_022631/FUN_016723/FUN_015420/FUN_021433/FUN_009789/FUN_032001/FUN_003514/FUN_021382/FUN_039662/FUN_022951/FUN_019333/FUN_002466/FUN_014439/FUN_014451/FUN_038587/FUN_026590/FUN…
BP	GO:0097306	cellular response to alcohol	69/1935	340/11815	0.0308104	0.999967	0.999967	FUN_039091/FUN_012810/FUN_022155/FUN_005631/FUN_010141/FUN_030751/FUN_005741/FUN_011586/FUN_034246/FUN_011744/FUN_029866/FUN_029899/FUN_030841/FUN_016546/FUN_011672/FUN_024989/FUN_015347/FUN_030944/FUN_021184/FUN_004605/FUN_022631/FUN_016723/FUN_015420/FUN_021433/FUN_009789/FUN_032001/FUN_003514/FUN_021382/FUN_039662/FUN_022951/FUN_019333/FUN_002466/FUN_014439/FUN_014451/FUN_038587/FUN_026590/FUN…
BP	GO:0046677	response to antibiotic	68/1935	337/11815	0.0355689	0.999967	0.999967	FUN_029673/FUN_029650/FUN_029662/FUN_005658/FUN_000957/FUN_022306/FUN_039146/FUN_003197/FUN_005782/FUN_040257/FUN_030843/FUN_034304/FUN_022314/FUN_011893/FUN_003357/FUN_008182/FUN_008162/FUN_010672/FUN_010674/FUN_021254/FUN_019110/FUN_034732/FUN_027574/FUN_004881/FUN_027510/FUN_014206/FUN_015533/FUN_014204/FUN_007090/FUN_021517/FUN_019219/FUN_007241/FUN_025094/FUN_025091/FUN_025010/FUN_021489/FUN…
BP	GO:0048507	meristem development	83/1935	421/11815	0.0368695	0.999967	0.999967	FUN_036809/FUN_028303/FUN_024968/FUN_030770/FUN_030752/FUN_022212/FUN_010412/FUN_010410/FUN_010426/FUN_010407/FUN_016546/FUN_026087/FUN_030933/FUN_034485/FUN_005924/FUN_011991/FUN_034551/FUN_007136/FUN_034714/FUN_007125/FUN_008402/FUN_002210/FUN_038202/FUN_003514/FUN_010850/FUN_010868/FUN_010866/FUN_010865/FUN_010874/FUN_010833/FUN_010837/FUN_010849/FUN_039694/FUN_039641/FUN_032123/FUN_019161/FUN…
BP	GO:0009739	response to gibberellin	30/1935	135/11815	0.045917	0.999967	0.999967	FUN_024841/FUN_005631/FUN_011893/FUN_005946/FUN_004605/FUN_016723/FUN_019110/FUN_007146/FUN_007150/FUN_027574/FUN_014212/FUN_014209/FUN_033350/FUN_021517/FUN_019219/FUN_016969/FUN_022795/FUN_021489/FUN_006057/FUN_006052/FUN_007620/FUN_030054/FUN_006570/FUN_032829/FUN_004017/FUN_017458/FUN_011417/FUN_012742/FUN_004212/FUN_022058
BP	GO:0071395	cellular response to jasmonic acid stimulus	30/1935	137/11815	0.0543782	0.999967	0.999967	FUN_039096/FUN_003197/FUN_005774/FUN_012998/FUN_033148/FUN_003441/FUN_027574/FUN_019161/FUN_006052/FUN_001197/FUN_001192/FUN_001191/FUN_001193/FUN_001188/FUN_025108/FUN_013107/FUN_033817/FUN_017011/FUN_007657/FUN_000112/FUN_006481/FUN_000255/FUN_032821/FUN_038947/FUN_038945/FUN_029396/FUN_013768/FUN_016213/FUN_004212/FUN_022058
CC	GO:0005789	endoplasmic reticulum membrane	60/1881	287/11617	0.0196338	0.808828	0.807736	FUN_012825/FUN_011477/FUN_011422/FUN_024770/FUN_030752/FUN_017889/FUN_039211/FUN_024992/FUN_014062/FUN_029985/FUN_010630/FUN_004780/FUN_021290/FUN_034595/FUN_034597/FUN_004712/FUN_021258/FUN_033411/FUN_034755/FUN_007125/FUN_009789/FUN_027568/FUN_003557/FUN_038202/FUN_020074/FUN_003514/FUN_019057/FUN_022825/FUN_013024/FUN_014366/FUN_025014/FUN_007419/FUN_038539/FUN_025200/FUN_001355/FUN_038638/FUN…
CC	GO:0042175	nuclear outer membrane-endoplasmic reticulum membrane network	60/1881	291/11617	0.025571	0.808828	0.807736	FUN_012825/FUN_011477/FUN_011422/FUN_024770/FUN_030752/FUN_017889/FUN_039211/FUN_024992/FUN_014062/FUN_029985/FUN_010630/FUN_004780/FUN_021290/FUN_034595/FUN_034597/FUN_004712/FUN_021258/FUN_033411/FUN_034755/FUN_007125/FUN_009789/FUN_027568/FUN_003557/FUN_038202/FUN_020074/FUN_003514/FUN_019057/FUN_022825/FUN_013024/FUN_014366/FUN_025014/FUN_007419/FUN_038539/FUN_025200/FUN_001355/FUN_038638/FUN…
CC	GO:0098827	endoplasmic reticulum subcompartment	60/1881	293/11617	0.0290348	0.808828	0.807736	FUN_012825/FUN_011477/FUN_011422/FUN_024770/FUN_030752/FUN_017889/FUN_039211/FUN_024992/FUN_014062/FUN_029985/FUN_010630/FUN_004780/FUN_021290/FUN_034595/FUN_034597/FUN_004712/FUN_021258/FUN_033411/FUN_034755/FUN_007125/FUN_009789/FUN_027568/FUN_003557/FUN_038202/FUN_020074/FUN_003514/FUN_019057/FUN_022825/FUN_013024/FUN_014366/FUN_025014/FUN_007419/FUN_038539/FUN_025200/FUN_001355/FUN_038638/FUN…
CC	GO:0005856	cytoskeleton	67/1881	345/11617	0.0596934	0.862238	0.861074	FUN_039061/FUN_030625/FUN_039192/FUN_039129/FUN_039137/FUN_017789/FUN_010440/FUN_016589/FUN_036981/FUN_002069/FUN_038042/FUN_028667/FUN_039337/FUN_005946/FUN_034483/FUN_022640/FUN_021334/FUN_010637/FUN_039459/FUN_014116/FUN_021271/FUN_021283/FUN_020103/FUN_027569/FUN_004867/FUN_015538/FUN_007209/FUN_025072/FUN_006073/FUN_006063/FUN_019271/FUN_007438/FUN_037250/FUN_037207/FUN_027857/FUN_032526/FUN…
CC	GO:0031410	cytoplasmic vesicle	93/1881	496/11617	0.0664033	0.924903	0.923655	FUN_012825/FUN_004353/FUN_030620/FUN_006918/FUN_031928/FUN_011422/FUN_039192/FUN_011659/FUN_000999/FUN_000995/FUN_039180/FUN_005737/FUN_017738/FUN_029734/FUN_005772/FUN_024879/FUN_008121/FUN_016591/FUN_030843/FUN_008066/FUN_008078/FUN_021057/FUN_022326/FUN_023848/FUN_009557/FUN_014062/FUN_026004/FUN_030944/FUN_017902/FUN_021177/FUN_008144/FUN_008300/FUN_004758/FUN_027551/FUN_014244/FUN_014245/FUN…
CC	GO:0097708	intracellular vesicle	93/1881	497/11617	0.0691311	0.929694	0.928439	FUN_012825/FUN_004353/FUN_030620/FUN_006918/FUN_031928/FUN_011422/FUN_039192/FUN_011659/FUN_000999/FUN_000995/FUN_039180/FUN_005737/FUN_017738/FUN_029734/FUN_005772/FUN_024879/FUN_008121/FUN_016591/FUN_030843/FUN_008066/FUN_008078/FUN_021057/FUN_022326/FUN_023848/FUN_009557/FUN_014062/FUN_026004/FUN_030944/FUN_017902/FUN_021177/FUN_008144/FUN_008300/FUN_004758/FUN_027551/FUN_014244/FUN_014245/FUN…
CC	GO:0005768	endosome	71/1881	378/11617	0.0951791	0.998565	0.997218	FUN_012825/FUN_030620/FUN_006918/FUN_031928/FUN_011659/FUN_039180/FUN_005737/FUN_017738/FUN_029734/FUN_005772/FUN_024879/FUN_008121/FUN_030843/FUN_008066/FUN_008078/FUN_021057/FUN_022326/FUN_023848/FUN_009557/FUN_026004/FUN_017902/FUN_021177/FUN_008144/FUN_008300/FUN_004758/FUN_016926/FUN_020304/FUN_008691/FUN_013142/FUN_014451/FUN_027891/FUN_026581/FUN_026597/FUN_001217/FUN_006244/FUN_019583/FUN…
CC	GO:0005774	vacuolar membrane	88/1881	481/11617	0.113093	0.998565	0.997218	FUN_027095/FUN_000827/FUN_023512/FUN_012825/FUN_040037/FUN_018982/FUN_016347/FUN_006918/FUN_005631/FUN_009180/FUN_011422/FUN_000976/FUN_030751/FUN_005737/FUN_017738/FUN_030841/FUN_008066/FUN_008078/FUN_021057/FUN_008219/FUN_034529/FUN_011845/FUN_038089/FUN_014062/FUN_002016/FUN_017919/FUN_033153/FUN_008144/FUN_011799/FUN_010637/FUN_022623/FUN_027492/FUN_004758/FUN_004780/FUN_015505/FUN_021555/FUN…
CC	GO:0098791	Golgi apparatus subcompartment	56/1881	312/11617	0.216885	0.998565	0.997218	FUN_012825/FUN_030620/FUN_031928/FUN_029734/FUN_024879/FUN_030843/FUN_033004/FUN_022326/FUN_024992/FUN_023848/FUN_026004/FUN_017902/FUN_021177/FUN_027492/FUN_007201/FUN_014366/FUN_016926/FUN_020304/FUN_008691/FUN_013142/FUN_014451/FUN_021785/FUN_006137/FUN_027891/FUN_001217/FUN_031027/FUN_006244/FUN_012082/FUN_037385/FUN_025324/FUN_017029/FUN_033945/FUN_006328/FUN_024135/FUN_005118/FUN_013573/FUN…
CC	GO:1990234	transferase complex	67/1881	448/11617	0.78372	0.998565	0.997218	FUN_039059/FUN_039057/FUN_000805/FUN_035462/FUN_024770/FUN_024766/FUN_012899/FUN_023704/FUN_017889/FUN_003213/FUN_010500/FUN_005924/FUN_023912/FUN_026132/FUN_004758/FUN_008425/FUN_010710/FUN_027568/FUN_014234/FUN_032041/FUN_032001/FUN_034682/FUN_021517/FUN_032195/FUN_022951/FUN_008643/FUN_013176/FUN_002465/FUN_002466/FUN_021597/FUN_032455/FUN_008799/FUN_025253/FUN_039824/FUN_031032/FUN_001200/FUN…
CC	GO:0005694	chromosome	65/1881	444/11617	0.834085	0.998565	0.997218	FUN_029612/FUN_035462/FUN_011624/FUN_000931/FUN_040163/FUN_000906/FUN_010286/FUN_028517/FUN_017817/FUN_008094/FUN_010500/FUN_016681/FUN_005946/FUN_005990/FUN_002152/FUN_021271/FUN_021283/FUN_019110/FUN_026266/FUN_034664/FUN_007263/FUN_019200/FUN_021489/FUN_019185/FUN_006073/FUN_013176/FUN_001133/FUN_001113/FUN_019276/FUN_007438/FUN_037207/FUN_027871/FUN_027803/FUN_001203/FUN_031044/FUN_036055/FUN…
MF	GO:0001067	transcription regulatory region nucleic acid binding	75/1644	371/10165	0.0207759	0.999076	0.999076	FUN_009211/FUN_017615/FUN_005658/FUN_024776/FUN_011624/FUN_009311/FUN_040178/FUN_000957/FUN_005782/FUN_011576/FUN_005873/FUN_014063/FUN_040331/FUN_016681/FUN_030951/FUN_008182/FUN_033151/FUN_004605/FUN_008162/FUN_038183/FUN_003412/FUN_002152/FUN_016723/FUN_034732/FUN_027574/FUN_014228/FUN_016899/FUN_016898/FUN_034664/FUN_022880/FUN_019219/FUN_025003/FUN_002311/FUN_004925/FUN_032180/FUN_032123/FUN…
MF	GO:0000981	DNA-binding transcription factor activity, RNA polymerase II-specific	35/1644	157/10165	0.0267948	0.999076	0.999076	FUN_017615/FUN_005658/FUN_000957/FUN_005782/FUN_011576/FUN_005873/FUN_014063/FUN_030951/FUN_008182/FUN_033151/FUN_008162/FUN_016723/FUN_034732/FUN_027574/FUN_014228/FUN_016899/FUN_016898/FUN_019219/FUN_002311/FUN_006052/FUN_025160/FUN_019453/FUN_014699/FUN_038610/FUN_032643/FUN_026764/FUN_017149/FUN_013588/FUN_037676/FUN_025837/FUN_031879/FUN_004235/FUN_034081/FUN_004212/FUN_022058
MF	GO:0016853	isomerase activity	39/1644	185/10165	0.0453762	0.999076	0.999076	FUN_000823/FUN_016365/FUN_004353/FUN_029612/FUN_006990/FUN_009199/FUN_009184/FUN_009189/FUN_029875/FUN_028517/FUN_005817/FUN_022332/FUN_008219/FUN_022623/FUN_026111/FUN_033411/FUN_025076/FUN_037022/FUN_015672/FUN_001147/FUN_007432/FUN_037346/FUN_025324/FUN_017011/FUN_033986/FUN_007611/FUN_012200/FUN_001507/FUN_013701/FUN_001738/FUN_029349/FUN_017382/FUN_020958/FUN_011173/FUN_017480/FUN_004163/FUN…
MF	GO:0008092	cytoskeletal protein binding	43/1644	212/10165	0.0638351	0.999076	0.999076	FUN_039061/FUN_039192/FUN_039129/FUN_039137/FUN_017789/FUN_035537/FUN_040242/FUN_016589/FUN_036981/FUN_011796/FUN_022640/FUN_010637/FUN_014116/FUN_021271/FUN_021283/FUN_020103/FUN_007111/FUN_027569/FUN_004867/FUN_015538/FUN_025072/FUN_008736/FUN_008721/FUN_008732/FUN_037207/FUN_031236/FUN_027993/FUN_005053/FUN_033938/FUN_017140/FUN_005134/FUN_006444/FUN_031385/FUN_031558/FUN_017211/FUN_005256/FUN…
MF	GO:0042802	identical protein binding	85/1644	451/10165	0.067271	0.999076	0.999076	FUN_017638/FUN_023625/FUN_039146/FUN_005741/FUN_011586/FUN_039288/FUN_004508/FUN_028517/FUN_016546/FUN_022324/FUN_022332/FUN_026098/FUN_014062/FUN_028667/FUN_017968/FUN_028633/FUN_029985/FUN_002016/FUN_003441/FUN_007117/FUN_020099/FUN_027510/FUN_020088/FUN_007270/FUN_025076/FUN_032180/FUN_019161/FUN_021489/FUN_007338/FUN_007339/FUN_007342/FUN_010996/FUN_009913/FUN_009928/FUN_009931/FUN_010925/FUN…
MF	GO:0016747	acyltransferase activity, transferring groups other than amino-acyl groups	48/1644	242/10165	0.0724689	0.999076	0.999076	FUN_000845/FUN_012968/FUN_030751/FUN_029778/FUN_029730/FUN_024879/FUN_039211/FUN_038006/FUN_023978/FUN_033318/FUN_033319/FUN_039515/FUN_039512/FUN_033336/FUN_033357/FUN_033346/FUN_034851/FUN_033557/FUN_033542/FUN_007283/FUN_021478/FUN_007599/FUN_001347/FUN_014659/FUN_000076/FUN_000072/FUN_014625/FUN_029030/FUN_017041/FUN_014798/FUN_018467/FUN_014828/FUN_014824/FUN_017235/FUN_017239/FUN_017238/FUN…
MF	GO:0043168	anion binding	86/1644	462/10165	0.0833674	0.999076	0.999076	FUN_040092/FUN_039061/FUN_040037/FUN_016349/FUN_031929/FUN_039192/FUN_005741/FUN_010299/FUN_011586/FUN_004594/FUN_029824/FUN_024986/FUN_022324/FUN_022332/FUN_027390/FUN_005979/FUN_004758/FUN_002152/FUN_016715/FUN_008284/FUN_014264/FUN_028864/FUN_032098/FUN_015538/FUN_007068/FUN_025076/FUN_022824/FUN_002330/FUN_021471/FUN_022795/FUN_008663/FUN_021659/FUN_001104/FUN_001147/FUN_006139/FUN_038592/FUN…
MF	GO:0036094	small molecule binding	89/1644	481/10165	0.0887545	0.999076	0.999076	FUN_040037/FUN_029673/FUN_029650/FUN_029662/FUN_016349/FUN_031929/FUN_006971/FUN_039192/FUN_016495/FUN_005741/FUN_010299/FUN_011586/FUN_004594/FUN_029829/FUN_024986/FUN_022324/FUN_022332/FUN_027390/FUN_005979/FUN_010672/FUN_010674/FUN_016715/FUN_008284/FUN_014264/FUN_028864/FUN_032098/FUN_015538/FUN_007068/FUN_007283/FUN_019200/FUN_025076/FUN_022824/FUN_039618/FUN_021471/FUN_022795/FUN_008663/FUN…
MF	GO:0038023	signaling receptor activity	46/1644	240/10165	0.119125	0.999076	0.999076	FUN_005602/FUN_005631/FUN_011476/FUN_012790/FUN_011586/FUN_012872/FUN_030841/FUN_016546/FUN_022514/FUN_040323/FUN_005959/FUN_029985/FUN_005905/FUN_023966/FUN_034612/FUN_008300/FUN_039448/FUN_003514/FUN_032202/FUN_004981/FUN_004903/FUN_016943/FUN_001116/FUN_038443/FUN_001176/FUN_038587/FUN_031231/FUN_013392/FUN_026651/FUN_015998/FUN_014611/FUN_015958/FUN_007620/FUN_001593/FUN_024385/FUN_023042/FUN…
MF	GO:0060089	molecular transducer activity	50/1644	267/10165	0.144025	0.999076	0.999076	FUN_036809/FUN_005602/FUN_005631/FUN_011476/FUN_012790/FUN_011586/FUN_012872/FUN_030841/FUN_016546/FUN_022514/FUN_040323/FUN_005959/FUN_029985/FUN_005905/FUN_023966/FUN_034612/FUN_008300/FUN_039448/FUN_003514/FUN_032202/FUN_004981/FUN_004903/FUN_016943/FUN_001116/FUN_038443/FUN_001176/FUN_003713/FUN_038587/FUN_031231/FUN_013392/FUN_026651/FUN_015998/FUN_014611/FUN_015958/FUN_007620/FUN_001593/FUN…
MF	GO:0016746	acyltransferase activity	48/1644	257/10165	0.154269	0.999076	0.999076	FUN_000845/FUN_012968/FUN_030751/FUN_029778/FUN_029730/FUN_024879/FUN_039211/FUN_038006/FUN_023978/FUN_033318/FUN_033319/FUN_039515/FUN_039512/FUN_033336/FUN_033357/FUN_033346/FUN_034851/FUN_033557/FUN_033542/FUN_007283/FUN_021478/FUN_007599/FUN_001347/FUN_014659/FUN_000076/FUN_000072/FUN_014625/FUN_029030/FUN_017041/FUN_014798/FUN_018467/FUN_014828/FUN_014824/FUN_017235/FUN_017239/FUN_017238/FUN…
MF	GO:0061659	ubiquitin-like protein ligase activity	42/1644	241/10165	0.322131	0.999076	0.999076	FUN_039028/FUN_039059/FUN_039057/FUN_005663/FUN_022155/FUN_024770/FUN_011453/FUN_011460/FUN_039167/FUN_024904/FUN_034244/FUN_022417/FUN_021205/FUN_021204/FUN_029980/FUN_008175/FUN_016715/FUN_028815/FUN_016980/FUN_033659/FUN_002465/FUN_025135/FUN_038539/FUN_001240/FUN_019594/FUN_019593/FUN_019592/FUN_019577/FUN_020526/FUN_031335/FUN_012138/FUN_013682/FUN_000520/FUN_031618/FUN_025924/FUN_025935/FUN…

## Sheet: DMGs unique to  Mds_L vs. Mwt_L
Table S1_3. GO enrichment analysis of DMGs unique to leaves
ONTOLOGY	ID	Description	GeneRatio	BgRatio	pvalue	p.adjust	qvalue	geneID
BP	GO:0019220	regulation of phosphate metabolic process	36/1664	171/11815	0.00787092	0.999421	0.999421	FUN_000883/FUN_039281/FUN_011806/FUN_019001/FUN_023981/FUN_026136/FUN_033293/FUN_022738/FUN_022843/FUN_008505/FUN_038382/FUN_032196/FUN_006070/FUN_003772/FUN_002476/FUN_003919/FUN_020581/FUN_008885/FUN_012087/FUN_020672/FUN_000103/FUN_001608/FUN_031447/FUN_019727/FUN_001570/FUN_007802/FUN_023000/FUN_030305/FUN_001770/FUN_001749/FUN_037711/FUN_004130/FUN_031770/FUN_012552/FUN_031874/FUN_018889
BP	GO:0009636	response to toxic substance	50/1664	265/11815	0.0174496	0.999421	0.999421	FUN_039009/FUN_034170/FUN_012934/FUN_011572/FUN_010446/FUN_003354/FUN_007006/FUN_026168/FUN_026158/FUN_033435/FUN_033426/FUN_033423/FUN_033425/FUN_022785/FUN_038274/FUN_038273/FUN_027550/FUN_007249/FUN_007243/FUN_025079/FUN_022973/FUN_010956/FUN_006198/FUN_039838/FUN_033883/FUN_006250/FUN_019563/FUN_026615/FUN_026616/FUN_018362/FUN_033939/FUN_007614/FUN_000168/FUN_038770/FUN_031594/FUN_005271/FUN…
BP	GO:0042440	pigment metabolic process	35/1664	179/11815	0.0257669	0.999421	0.999421	FUN_039248/FUN_039206/FUN_024980/FUN_002091/FUN_002079/FUN_016658/FUN_008364/FUN_026190/FUN_038274/FUN_038273/FUN_033514/FUN_002485/FUN_020422/FUN_020441/FUN_007424/FUN_031087/FUN_006250/FUN_033819/FUN_002685/FUN_000073/FUN_033973/FUN_031426/FUN_018404/FUN_000264/FUN_017215/FUN_017223/FUN_017228/FUN_017231/FUN_017237/FUN_017240/FUN_024311/FUN_031636/FUN_004172/FUN_006739/FUN_037847
BP	GO:0033043	regulation of organelle organization	48/1664	261/11815	0.0297879	0.999421	0.999421	FUN_029667/FUN_034160/FUN_006954/FUN_034118/FUN_011606/FUN_035516/FUN_040250/FUN_009411/FUN_033003/FUN_039329/FUN_003351/FUN_016618/FUN_034425/FUN_011941/FUN_003472/FUN_016744/FUN_028724/FUN_020239/FUN_027680/FUN_020138/FUN_018022/FUN_007355/FUN_001140/FUN_039835/FUN_027813/FUN_032365/FUN_031230/FUN_002705/FUN_024052/FUN_039943/FUN_013360/FUN_015914/FUN_019687/FUN_033904/FUN_031447/FUN_037591/FUN…
BP	GO:0046148	pigment biosynthetic process	28/1664	139/11815	0.0302125	0.999421	0.999421	FUN_039248/FUN_039206/FUN_024980/FUN_002091/FUN_002079/FUN_026190/FUN_038274/FUN_038273/FUN_033514/FUN_002485/FUN_020422/FUN_020441/FUN_006250/FUN_033819/FUN_033973/FUN_031426/FUN_018404/FUN_000264/FUN_017215/FUN_017223/FUN_017228/FUN_017231/FUN_017237/FUN_017240/FUN_031636/FUN_004172/FUN_006739/FUN_037847
BP	GO:1902531	regulation of intracellular signal transduction	29/1664	145/11815	0.0303136	0.999421	0.999421	FUN_000883/FUN_034141/FUN_027175/FUN_030712/FUN_039281/FUN_034353/FUN_008203/FUN_039344/FUN_022738/FUN_019100/FUN_022843/FUN_021668/FUN_003772/FUN_027736/FUN_002476/FUN_001293/FUN_027805/FUN_012087/FUN_006206/FUN_033960/FUN_018330/FUN_019727/FUN_032892/FUN_023000/FUN_013806/FUN_030422/FUN_031770/FUN_031874/FUN_018889
BP	GO:0010558	negative regulation of macromolecule biosynthetic process	66/1664	384/11815	0.0470054	0.999421	0.999421	FUN_016366/FUN_003033/FUN_039026/FUN_017680/FUN_006954/FUN_024736/FUN_024730/FUN_040185/FUN_023568/FUN_009285/FUN_023532/FUN_011715/FUN_039271/FUN_027211/FUN_017845/FUN_004521/FUN_022382/FUN_034353/FUN_024978/FUN_010553/FUN_027375/FUN_015388/FUN_030931/FUN_029902/FUN_033100/FUN_011916/FUN_007100/FUN_007101/FUN_026252/FUN_039541/FUN_019250/FUN_007279/FUN_025026/FUN_003636/FUN_016906/FUN_018022/FUN…
BP	GO:0022618	ribonucleoprotein complex assembly	29/1664	153/11815	0.05609	0.999421	0.999421	FUN_003041/FUN_016366/FUN_003037/FUN_030607/FUN_027175/FUN_027102/FUN_023568/FUN_034518/FUN_038035/FUN_002067/FUN_011937/FUN_008289/FUN_010768/FUN_021681/FUN_002427/FUN_019442/FUN_025260/FUN_031209/FUN_031188/FUN_039921/FUN_008985/FUN_019641/FUN_032794/FUN_000209/FUN_038939/FUN_037722/FUN_013846/FUN_025858/FUN_024637
BP	GO:0051302	regulation of cell division	28/1664	147/11815	0.0566422	0.999421	0.999421	FUN_039009/FUN_003063/FUN_005641/FUN_024874/FUN_036993/FUN_036991/FUN_036990/FUN_026185/FUN_016744/FUN_033200/FUN_008287/FUN_009868/FUN_009877/FUN_009895/FUN_037016/FUN_009903/FUN_001293/FUN_031447/FUN_019840/FUN_018527/FUN_012328/FUN_032920/FUN_032923/FUN_032924/FUN_000615/FUN_037807/FUN_011395/FUN_011394
BP	GO:0045165	cell fate commitment	27/1664	141/11815	0.0571465	0.999421	0.999421	FUN_016351/FUN_005776/FUN_024874/FUN_036993/FUN_010359/FUN_036991/FUN_036990/FUN_033100/FUN_033200/FUN_009868/FUN_009877/FUN_009895/FUN_037016/FUN_026348/FUN_010933/FUN_009903/FUN_007506/FUN_018330/FUN_031446/FUN_032892/FUN_032920/FUN_032923/FUN_032924/FUN_013905/FUN_037807/FUN_011395/FUN_011394
BP	GO:0016072	rRNA metabolic process	34/1664	185/11815	0.0600905	0.999421	0.999421	FUN_030607/FUN_027175/FUN_016456/FUN_011589/FUN_023568/FUN_040228/FUN_038035/FUN_034464/FUN_010653/FUN_008308/FUN_007144/FUN_018022/FUN_019552/FUN_019570/FUN_031209/FUN_007506/FUN_039974/FUN_031188/FUN_029044/FUN_038797/FUN_032794/FUN_031446/FUN_007744/FUN_007746/FUN_037542/FUN_017250/FUN_019817/FUN_020808/FUN_038953/FUN_029343/FUN_020922/FUN_013846/FUN_029520/FUN_024639
BP	GO:0055065	metal ion homeostasis	34/1664	185/11815	0.0600905	0.999421	0.999421	FUN_030679/FUN_022158/FUN_036993/FUN_011681/FUN_036991/FUN_036990/FUN_039338/FUN_008470/FUN_008471/FUN_034657/FUN_009868/FUN_009877/FUN_021500/FUN_009895/FUN_037016/FUN_009903/FUN_012078/FUN_006206/FUN_031195/FUN_015962/FUN_018330/FUN_000119/FUN_005158/FUN_019794/FUN_031548/FUN_001632/FUN_037627/FUN_018674/FUN_006638/FUN_024451/FUN_031713/FUN_004239/FUN_011395/FUN_011394
BP	GO:0009657	plastid organization	40/1664	223/11815	0.0612556	0.999421	0.999421	FUN_015036/FUN_034114/FUN_034203/FUN_024892/FUN_008113/FUN_030890/FUN_039248/FUN_033047/FUN_022339/FUN_034518/FUN_022472/FUN_038127/FUN_016722/FUN_010768/FUN_027550/FUN_027560/FUN_004852/FUN_007243/FUN_004964/FUN_019166/FUN_004952/FUN_007372/FUN_025114/FUN_019287/FUN_001294/FUN_006250/FUN_031209/FUN_020562/FUN_000092/FUN_002807/FUN_029162/FUN_031636/FUN_032977/FUN_012437/FUN_023117/FUN_005422/FUN…
BP	GO:0009658	chloroplast organization	32/1664	173/11815	0.0618943	0.999421	0.999421	FUN_015036/FUN_024892/FUN_008113/FUN_030890/FUN_039248/FUN_033047/FUN_022339/FUN_034518/FUN_022472/FUN_038127/FUN_016722/FUN_010768/FUN_027560/FUN_004852/FUN_007243/FUN_004964/FUN_004952/FUN_007372/FUN_025114/FUN_019287/FUN_001294/FUN_006250/FUN_031209/FUN_020562/FUN_000092/FUN_029162/FUN_032977/FUN_012437/FUN_005422/FUN_030503/FUN_022078/FUN_036616
BP	GO:1901617	organic hydroxy compound biosynthetic process	39/1664	217/11815	0.0623683	0.999421	0.999421	FUN_030648/FUN_011643/FUN_024885/FUN_024980/FUN_009485/FUN_007048/FUN_026190/FUN_038274/FUN_038273/FUN_033553/FUN_033514/FUN_021652/FUN_013128/FUN_019428/FUN_020422/FUN_020441/FUN_007408/FUN_021733/FUN_019501/FUN_039953/FUN_026615/FUN_026616/FUN_013497/FUN_025403/FUN_005161/FUN_031426/FUN_007765/FUN_031584/FUN_024326/FUN_030372/FUN_013827/FUN_030399/FUN_028028/FUN_031621/FUN_024437/FUN_013909/FUN…
BP	GO:0009890	negative regulation of biosynthetic process	69/1664	411/11815	0.0651767	0.999421	0.999421	FUN_016366/FUN_003033/FUN_039026/FUN_017680/FUN_034141/FUN_006954/FUN_024736/FUN_024730/FUN_040185/FUN_023568/FUN_009285/FUN_023532/FUN_011715/FUN_039271/FUN_027211/FUN_017845/FUN_004521/FUN_022382/FUN_034353/FUN_024978/FUN_010553/FUN_027375/FUN_015388/FUN_030931/FUN_029902/FUN_033100/FUN_011916/FUN_007100/FUN_007101/FUN_026252/FUN_014217/FUN_039541/FUN_019250/FUN_007279/FUN_025026/FUN_003636/FUN…
BP	GO:0031327	negative regulation of cellular biosynthetic process	67/1664	398/11815	0.0653207	0.999421	0.999421	FUN_016366/FUN_003033/FUN_039026/FUN_017680/FUN_006954/FUN_024736/FUN_024730/FUN_040185/FUN_023568/FUN_009285/FUN_023532/FUN_011715/FUN_039271/FUN_027211/FUN_017845/FUN_004521/FUN_022382/FUN_034353/FUN_024978/FUN_010553/FUN_027375/FUN_015388/FUN_030931/FUN_029902/FUN_033100/FUN_011916/FUN_007100/FUN_007101/FUN_026252/FUN_014217/FUN_019250/FUN_007279/FUN_025026/FUN_003636/FUN_016906/FUN_018022/FUN…
BP	GO:0032879	regulation of localization	47/1664	269/11815	0.0663245	0.999421	0.999421	FUN_015049/FUN_034160/FUN_040185/FUN_030794/FUN_016439/FUN_009411/FUN_040214/FUN_030854/FUN_005821/FUN_011681/FUN_038002/FUN_019001/FUN_014164/FUN_007144/FUN_002221/FUN_026232/FUN_020233/FUN_026301/FUN_020138/FUN_018022/FUN_001140/FUN_002447/FUN_019287/FUN_025206/FUN_031086/FUN_031230/FUN_002705/FUN_006206/FUN_015914/FUN_031365/FUN_018330/FUN_033911/FUN_033904/FUN_002793/FUN_000119/FUN_012328/FUN…
BP	GO:0019637	organophosphate metabolic process	74/1664	445/11815	0.0685665	0.999421	0.999421	FUN_029667/FUN_030648/FUN_010179/FUN_011643/FUN_004496/FUN_022238/FUN_039275/FUN_017870/FUN_005875/FUN_034342/FUN_021027/FUN_033009/FUN_039339/FUN_004689/FUN_003354/FUN_033158/FUN_007048/FUN_022612/FUN_011971/FUN_026190/FUN_027481/FUN_033235/FUN_022749/FUN_014251/FUN_022681/FUN_034657/FUN_008505/FUN_013025/FUN_025009/FUN_014313/FUN_032186/FUN_010956/FUN_037161/FUN_019428/FUN_019436/FUN_026588/FUN…
BP	GO:0006281	DNA repair	53/1664	310/11815	0.0743984	0.999421	0.999421	FUN_012801/FUN_039035/FUN_029667/FUN_030685/FUN_028319/FUN_018921/FUN_005621/FUN_035418/FUN_024752/FUN_040113/FUN_015143/FUN_035516/FUN_039244/FUN_027208/FUN_009532/FUN_030988/FUN_039478/FUN_002141/FUN_003472/FUN_028724/FUN_026252/FUN_033554/FUN_020239/FUN_038377/FUN_034952/FUN_032294/FUN_007299/FUN_021719/FUN_014581/FUN_019554/FUN_032516/FUN_039961/FUN_039943/FUN_015909/FUN_007627/FUN_038745/FUN…
BP	GO:0009611	response to wounding	57/1664	340/11815	0.0886144	0.999421	0.999421	FUN_000883/FUN_003033/FUN_039026/FUN_030604/FUN_011496/FUN_024738/FUN_010297/FUN_024851/FUN_005892/FUN_036993/FUN_011681/FUN_036991/FUN_036990/FUN_016697/FUN_038002/FUN_014004/FUN_029918/FUN_021170/FUN_021172/FUN_021174/FUN_033143/FUN_010675/FUN_022785/FUN_033537/FUN_033538/FUN_033548/FUN_033540/FUN_009868/FUN_009877/FUN_007228/FUN_009895/FUN_037016/FUN_016954/FUN_003619/FUN_032321/FUN_021668/FUN…
BP	GO:2000113	negative regulation of cellular macromolecule biosynthetic process	60/1664	361/11815	0.0936528	0.999421	0.999421	FUN_016366/FUN_003033/FUN_017680/FUN_006954/FUN_024736/FUN_024730/FUN_040185/FUN_023568/FUN_009285/FUN_023532/FUN_011715/FUN_039271/FUN_027211/FUN_017845/FUN_004521/FUN_022382/FUN_034353/FUN_024978/FUN_010553/FUN_027375/FUN_015388/FUN_030931/FUN_033100/FUN_011916/FUN_007100/FUN_007101/FUN_026252/FUN_019250/FUN_007279/FUN_025026/FUN_003636/FUN_016906/FUN_018022/FUN_019301/FUN_001140/FUN_001107/FUN…
BP	GO:0016049	cell growth	63/1664	426/11815	0.356148	0.999421	0.999421	FUN_040040/FUN_005641/FUN_024736/FUN_024730/FUN_024923/FUN_017775/FUN_017892/FUN_022396/FUN_010553/FUN_011890/FUN_022531/FUN_033188/FUN_030912/FUN_005902/FUN_010601/FUN_016704/FUN_014216/FUN_038210/FUN_026228/FUN_028836/FUN_034868/FUN_022852/FUN_007247/FUN_016906/FUN_037161/FUN_001129/FUN_002447/FUN_007472/FUN_026588/FUN_015806/FUN_039953/FUN_003942/FUN_017089/FUN_018314/FUN_018330/FUN_006323/FUN…
BP	GO:0009914	hormone transport	20/1664	129/11815	0.3575	0.999421	0.999421	FUN_000883/FUN_005690/FUN_005821/FUN_024980/FUN_030952/FUN_014164/FUN_007144/FUN_002221/FUN_033514/FUN_021668/FUN_014494/FUN_039771/FUN_002476/FUN_029177/FUN_023086/FUN_030191/FUN_018674/FUN_013747/FUN_037803/FUN_005535
BP	GO:0048507	meristem development	58/1664	421/11815	0.595148	0.999421	0.999421	FUN_006954/FUN_024730/FUN_027183/FUN_005723/FUN_005714/FUN_022239/FUN_022233/FUN_022231/FUN_022232/FUN_009285/FUN_017842/FUN_016527/FUN_005821/FUN_021092/FUN_026074/FUN_004640/FUN_011916/FUN_007100/FUN_007101/FUN_003521/FUN_010899/FUN_010898/FUN_010897/FUN_010894/FUN_010856/FUN_010853/FUN_010852/FUN_010851/FUN_010885/FUN_004904/FUN_007384/FUN_033612/FUN_010906/FUN_010911/FUN_001107/FUN_027798/FUN…
BP	GO:0010817	regulation of hormone levels	63/1664	457/11815	0.595306	0.999421	0.999421	FUN_000883/FUN_004376/FUN_005690/FUN_024738/FUN_010297/FUN_004447/FUN_004428/FUN_004421/FUN_005743/FUN_005821/FUN_005875/FUN_024980/FUN_030952/FUN_033143/FUN_009485/FUN_014164/FUN_007144/FUN_022785/FUN_038274/FUN_038273/FUN_039546/FUN_014217/FUN_002221/FUN_039507/FUN_010695/FUN_021500/FUN_033514/FUN_003619/FUN_021668/FUN_021652/FUN_014494/FUN_039771/FUN_002476/FUN_039840/FUN_001293/FUN_019523/FUN…
BP	GO:0042445	hormone metabolic process	45/1664	337/11815	0.675977	0.999421	0.999421	FUN_000883/FUN_004376/FUN_024738/FUN_010297/FUN_004447/FUN_004428/FUN_004421/FUN_005743/FUN_005875/FUN_033143/FUN_009485/FUN_022785/FUN_038274/FUN_038273/FUN_039546/FUN_014217/FUN_039507/FUN_010695/FUN_021500/FUN_003619/FUN_021652/FUN_002476/FUN_039840/FUN_001293/FUN_019523/FUN_026688/FUN_039953/FUN_039969/FUN_026615/FUN_026616/FUN_006323/FUN_006316/FUN_001604/FUN_001713/FUN_014946/FUN_030399/FUN…
CC	GO:0009579	thylakoid	68/1626	388/11617	0.027354	0.998623	0.998623	FUN_024844/FUN_015036/FUN_030628/FUN_031958/FUN_031964/FUN_031963/FUN_009161/FUN_034122/FUN_005730/FUN_023523/FUN_024892/FUN_008113/FUN_008117/FUN_033047/FUN_022390/FUN_022391/FUN_014078/FUN_014083/FUN_002091/FUN_002079/FUN_003346/FUN_008364/FUN_008308/FUN_011971/FUN_007004/FUN_007006/FUN_038127/FUN_028734/FUN_033235/FUN_007112/FUN_014260/FUN_019075/FUN_004817/FUN_034861/FUN_019166/FUN_032466/FUN…
CC	GO:0012506	vesicle membrane	30/1626	156/11617	0.0416939	0.998623	0.998623	FUN_009123/FUN_030794/FUN_034390/FUN_021029/FUN_023820/FUN_039338/FUN_038260/FUN_022843/FUN_008505/FUN_014494/FUN_006154/FUN_003840/FUN_020581/FUN_002705/FUN_008885/FUN_012078/FUN_038667/FUN_020672/FUN_018330/FUN_007600/FUN_019794/FUN_001604/FUN_020785/FUN_007794/FUN_007802/FUN_035155/FUN_012403/FUN_004245/FUN_016279/FUN_035394
CC	GO:0009534	chloroplast thylakoid	55/1626	317/11617	0.0511628	0.998623	0.998623	FUN_024844/FUN_015036/FUN_030628/FUN_031958/FUN_031964/FUN_031963/FUN_034122/FUN_005730/FUN_024892/FUN_008113/FUN_008117/FUN_033047/FUN_014078/FUN_014083/FUN_002091/FUN_002079/FUN_003346/FUN_008364/FUN_008308/FUN_011971/FUN_007004/FUN_007006/FUN_038127/FUN_028734/FUN_007112/FUN_014260/FUN_019075/FUN_004817/FUN_034861/FUN_019166/FUN_032466/FUN_006254/FUN_008818/FUN_000092/FUN_025319/FUN_000073/FUN…
CC	GO:0030659	cytoplasmic vesicle membrane	29/1626	153/11617	0.0524784	0.998623	0.998623	FUN_009123/FUN_030794/FUN_034390/FUN_021029/FUN_023820/FUN_039338/FUN_038260/FUN_022843/FUN_008505/FUN_014494/FUN_006154/FUN_003840/FUN_020581/FUN_002705/FUN_008885/FUN_012078/FUN_020672/FUN_018330/FUN_007600/FUN_019794/FUN_001604/FUN_020785/FUN_007794/FUN_007802/FUN_035155/FUN_012403/FUN_004245/FUN_016279/FUN_035394
CC	GO:0034357	photosynthetic membrane	45/1626	254/11617	0.0541888	0.998623	0.998623	FUN_024844/FUN_015036/FUN_030628/FUN_034122/FUN_008113/FUN_008117/FUN_033047/FUN_014078/FUN_014083/FUN_003346/FUN_008364/FUN_008308/FUN_011971/FUN_007004/FUN_007006/FUN_038127/FUN_007112/FUN_014260/FUN_019075/FUN_004817/FUN_019166/FUN_008818/FUN_000092/FUN_000073/FUN_014600/FUN_005036/FUN_033969/FUN_002807/FUN_033939/FUN_005158/FUN_014923/FUN_000264/FUN_019886/FUN_031697/FUN_032977/FUN_025918/FUN…
CC	GO:0031976	plastid thylakoid	55/1626	319/11617	0.0564141	0.998623	0.998623	FUN_024844/FUN_015036/FUN_030628/FUN_031958/FUN_031964/FUN_031963/FUN_034122/FUN_005730/FUN_024892/FUN_008113/FUN_008117/FUN_033047/FUN_014078/FUN_014083/FUN_002091/FUN_002079/FUN_003346/FUN_008364/FUN_008308/FUN_011971/FUN_007004/FUN_007006/FUN_038127/FUN_028734/FUN_007112/FUN_014260/FUN_019075/FUN_004817/FUN_034861/FUN_019166/FUN_032466/FUN_006254/FUN_008818/FUN_000092/FUN_025319/FUN_000073/FUN…
CC	GO:0042651	thylakoid membrane	44/1626	253/11617	0.072159	0.998623	0.998623	FUN_024844/FUN_015036/FUN_030628/FUN_034122/FUN_008113/FUN_008117/FUN_033047/FUN_014078/FUN_014083/FUN_003346/FUN_008364/FUN_008308/FUN_011971/FUN_007004/FUN_007006/FUN_038127/FUN_007112/FUN_014260/FUN_019075/FUN_004817/FUN_019166/FUN_008818/FUN_000092/FUN_000073/FUN_014600/FUN_005036/FUN_033969/FUN_002807/FUN_033939/FUN_005158/FUN_014923/FUN_000264/FUN_031697/FUN_032977/FUN_025918/FUN_006739/FUN…
CC	GO:0055035	plastid thylakoid membrane	42/1626	243/11617	0.0835888	0.998623	0.998623	FUN_024844/FUN_015036/FUN_030628/FUN_034122/FUN_008113/FUN_008117/FUN_033047/FUN_014078/FUN_014083/FUN_003346/FUN_008364/FUN_008308/FUN_011971/FUN_007004/FUN_007006/FUN_007112/FUN_014260/FUN_019075/FUN_004817/FUN_019166/FUN_008818/FUN_000092/FUN_000073/FUN_014600/FUN_005036/FUN_033969/FUN_002807/FUN_033939/FUN_005158/FUN_014923/FUN_000264/FUN_031697/FUN_032977/FUN_006739/FUN_006728/FUN_001892/FUN…
CC	GO:0009535	chloroplast thylakoid membrane	41/1626	239/11617	0.0945176	0.998623	0.998623	FUN_024844/FUN_015036/FUN_030628/FUN_034122/FUN_008113/FUN_008117/FUN_033047/FUN_014078/FUN_014083/FUN_003346/FUN_008364/FUN_008308/FUN_011971/FUN_007004/FUN_007006/FUN_007112/FUN_014260/FUN_019075/FUN_004817/FUN_019166/FUN_008818/FUN_000092/FUN_000073/FUN_014600/FUN_005036/FUN_033969/FUN_002807/FUN_033939/FUN_014923/FUN_000264/FUN_031697/FUN_032977/FUN_006739/FUN_006728/FUN_001892/FUN_005547/FUN…
CC	GO:0042170	plastid membrane	56/1626	339/11617	0.102203	0.998623	0.998623	FUN_024844/FUN_015036/FUN_030628/FUN_034122/FUN_024969/FUN_008113/FUN_008117/FUN_033047/FUN_014078/FUN_014083/FUN_003346/FUN_008364/FUN_008308/FUN_011971/FUN_007004/FUN_007006/FUN_016722/FUN_034547/FUN_007112/FUN_014260/FUN_019075/FUN_004817/FUN_039681/FUN_019166/FUN_004952/FUN_007472/FUN_001244/FUN_020562/FUN_008818/FUN_002682/FUN_000092/FUN_000073/FUN_031165/FUN_014600/FUN_005036/FUN_033969/FUN…
CC	GO:0009941	chloroplast envelope	72/1626	446/11617	0.10478	0.998623	0.998623	FUN_039035/FUN_015036/FUN_039009/FUN_030628/FUN_034114/FUN_024969/FUN_005730/FUN_005714/FUN_024892/FUN_008113/FUN_008117/FUN_036971/FUN_038054/FUN_016697/FUN_002091/FUN_002079/FUN_030952/FUN_022472/FUN_010663/FUN_008308/FUN_026189/FUN_028734/FUN_016722/FUN_034580/FUN_034547/FUN_033235/FUN_019075/FUN_007066/FUN_020239/FUN_039681/FUN_004952/FUN_009933/FUN_003794/FUN_001129/FUN_014494/FUN_019436/FUN…
CC	GO:0005789	endoplasmic reticulum membrane	43/1626	287/11617	0.338101	0.998623	0.998623	FUN_005688/FUN_030794/FUN_024885/FUN_040213/FUN_008079/FUN_023820/FUN_026076/FUN_039344/FUN_009485/FUN_010680/FUN_010629/FUN_010627/FUN_010641/FUN_022763/FUN_019100/FUN_003562/FUN_001066/FUN_026436/FUN_032267/FUN_006154/FUN_021734/FUN_001293/FUN_006206/FUN_026696/FUN_026688/FUN_002685/FUN_032473/FUN_018330/FUN_037488/FUN_033911/FUN_037433/FUN_024113/FUN_014928/FUN_005205/FUN_023083/FUN_000360/FUN…
CC	GO:0099080	supramolecular complex	35/1626	235/11617	0.372559	0.998623	0.998623	FUN_016366/FUN_003033/FUN_040168/FUN_030854/FUN_036995/FUN_010504/FUN_016618/FUN_030912/FUN_034429/FUN_019001/FUN_011916/FUN_014164/FUN_026136/FUN_033439/FUN_014232/FUN_019250/FUN_022852/FUN_026348/FUN_026301/FUN_020138/FUN_014582/FUN_031230/FUN_024052/FUN_018330/FUN_000119/FUN_037600/FUN_004036/FUN_037722/FUN_011259/FUN_037803/FUN_031811/FUN_006804/FUN_037988/FUN_036616/FUN_025976
CC	GO:0042175	nuclear outer membrane-endoplasmic reticulum membrane network	43/1626	291/11617	0.374331	0.998623	0.998623	FUN_005688/FUN_030794/FUN_024885/FUN_040213/FUN_008079/FUN_023820/FUN_026076/FUN_039344/FUN_009485/FUN_010680/FUN_010629/FUN_010627/FUN_010641/FUN_022763/FUN_019100/FUN_003562/FUN_001066/FUN_026436/FUN_032267/FUN_006154/FUN_021734/FUN_001293/FUN_006206/FUN_026696/FUN_026688/FUN_002685/FUN_032473/FUN_018330/FUN_037488/FUN_033911/FUN_037433/FUN_024113/FUN_014928/FUN_005205/FUN_023083/FUN_000360/FUN…
CC	GO:0098827	endoplasmic reticulum subcompartment	43/1626	293/11617	0.392759	0.998623	0.998623	FUN_005688/FUN_030794/FUN_024885/FUN_040213/FUN_008079/FUN_023820/FUN_026076/FUN_039344/FUN_009485/FUN_010680/FUN_010629/FUN_010627/FUN_010641/FUN_022763/FUN_019100/FUN_003562/FUN_001066/FUN_026436/FUN_032267/FUN_006154/FUN_021734/FUN_001293/FUN_006206/FUN_026696/FUN_026688/FUN_002685/FUN_032473/FUN_018330/FUN_037488/FUN_033911/FUN_037433/FUN_024113/FUN_014928/FUN_005205/FUN_023083/FUN_000360/FUN…
CC	GO:0005887	integral component of plasma membrane	34/1626	233/11617	0.424418	0.998623	0.998623	FUN_018925/FUN_024775/FUN_024768/FUN_011595/FUN_040213/FUN_023878/FUN_004639/FUN_004635/FUN_004689/FUN_003458/FUN_023889/FUN_026295/FUN_034657/FUN_025079/FUN_013040/FUN_003794/FUN_039716/FUN_006291/FUN_007562/FUN_003942/FUN_015962/FUN_003971/FUN_006376/FUN_029054/FUN_029051/FUN_029050/FUN_018330/FUN_024100/FUN_038755/FUN_001604/FUN_020972/FUN_000426/FUN_000590/FUN_029550
CC	GO:0005694	chromosome	63/1626	444/11617	0.474134	0.998623	0.998623	FUN_039035/FUN_017680/FUN_005621/FUN_022153/FUN_035418/FUN_024752/FUN_040137/FUN_040113/FUN_035516/FUN_023532/FUN_008113/FUN_022525/FUN_010553/FUN_002071/FUN_027396/FUN_011804/FUN_030940/FUN_003351/FUN_016618/FUN_017907/FUN_010477/FUN_019001/FUN_014164/FUN_028724/FUN_033268/FUN_026252/FUN_014232/FUN_015566/FUN_019075/FUN_003505/FUN_033554/FUN_038377/FUN_018022/FUN_034952/FUN_013168/FUN_001140/FUN…
CC	GO:0048046	apoplast	40/1626	282/11617	0.490034	0.998623	0.998623	FUN_004307/FUN_009161/FUN_011496/FUN_005730/FUN_004565/FUN_035853/FUN_026189/FUN_039413/FUN_034581/FUN_033235/FUN_033426/FUN_027575/FUN_004810/FUN_038382/FUN_003672/FUN_033445/FUN_034901/FUN_039799/FUN_001129/FUN_003774/FUN_033699/FUN_019563/FUN_024019/FUN_008805/FUN_003924/FUN_032696/FUN_018404/FUN_030270/FUN_020802/FUN_011027/FUN_036338/FUN_012318/FUN_013780/FUN_001749/FUN_037860/FUN_037828/FUN…
CC	GO:0097708	intracellular vesicle	69/1626	497/11617	0.55024	0.998623	0.998623	FUN_011501/FUN_031938/FUN_010179/FUN_006974/FUN_009123/FUN_000994/FUN_024923/FUN_030794/FUN_016439/FUN_003199/FUN_022276/FUN_034390/FUN_004557/FUN_021029/FUN_023820/FUN_003397/FUN_039338/FUN_017923/FUN_014164/FUN_026295/FUN_038260/FUN_027552/FUN_039541/FUN_026228/FUN_020233/FUN_022843/FUN_007247/FUN_008505/FUN_001082/FUN_001049/FUN_004963/FUN_019371/FUN_039750/FUN_001129/FUN_014494/FUN_006154/FUN…
CC	GO:0098796	membrane protein complex	42/1626	304/11617	0.562482	0.998623	0.998623	FUN_005688/FUN_015019/FUN_034122/FUN_009123/FUN_030792/FUN_017892/FUN_034389/FUN_034390/FUN_021027/FUN_039344/FUN_011971/FUN_010641/FUN_022763/FUN_019142/FUN_019100/FUN_038260/FUN_002221/FUN_020058/FUN_034657/FUN_004817/FUN_014313/FUN_006154/FUN_021734/FUN_027822/FUN_003840/FUN_026696/FUN_014600/FUN_006378/FUN_019794/FUN_001555/FUN_032831/FUN_019886/FUN_020810/FUN_031697/FUN_006638/FUN_012403/FUN…
CC	GO:0031410	cytoplasmic vesicle	68/1626	496/11617	0.59513	0.998623	0.998623	FUN_011501/FUN_031938/FUN_010179/FUN_006974/FUN_009123/FUN_000994/FUN_024923/FUN_030794/FUN_016439/FUN_003199/FUN_022276/FUN_034390/FUN_021029/FUN_023820/FUN_003397/FUN_039338/FUN_017923/FUN_014164/FUN_026295/FUN_038260/FUN_027552/FUN_039541/FUN_026228/FUN_020233/FUN_022843/FUN_007247/FUN_008505/FUN_001082/FUN_001049/FUN_004963/FUN_019371/FUN_039750/FUN_001129/FUN_014494/FUN_006154/FUN_025223/FUN…
MF	GO:0032553	ribonucleotide binding	44/1430	240/10165	0.0370612	0.993211	0.993211	FUN_030648/FUN_017602/FUN_012962/FUN_005730/FUN_023880/FUN_004604/FUN_011916/FUN_011934/FUN_038127/FUN_016735/FUN_016744/FUN_028724/FUN_007144/FUN_022749/FUN_022699/FUN_026348/FUN_021491/FUN_010964/FUN_025106/FUN_003753/FUN_019287/FUN_038550/FUN_031086/FUN_003943/FUN_027944/FUN_037474/FUN_000100/FUN_031438/FUN_019794/FUN_007744/FUN_007746/FUN_036213/FUN_029216/FUN_032814/FUN_024335/FUN_012328/FUN…
MF	GO:0003729	mRNA binding	49/1430	291/10165	0.0998597	0.993211	0.993211	FUN_015071/FUN_016366/FUN_040168/FUN_023568/FUN_022411/FUN_030854/FUN_002071/FUN_038035/FUN_034499/FUN_030915/FUN_022472/FUN_033100/FUN_038199/FUN_011916/FUN_011937/FUN_007112/FUN_027524/FUN_003522/FUN_007055/FUN_022875/FUN_034889/FUN_019250/FUN_008546/FUN_022852/FUN_026323/FUN_013043/FUN_026301/FUN_020133/FUN_021668/FUN_019287/FUN_020478/FUN_015824/FUN_015806/FUN_039943/FUN_026615/FUN_026616/FUN…
MF	GO:0016709	oxidoreductase activity, acting on paired donors, with incorporation or reduction of molecular oxygen, NAD(P)H as one donor, and incorporation of one atom of oxygen	26/1430	144/10165	0.105347	0.993211	0.993211	FUN_040028/FUN_004348/FUN_039117/FUN_024868/FUN_024865/FUN_024885/FUN_003578/FUN_007341/FUN_009936/FUN_026436/FUN_020422/FUN_020441/FUN_025451/FUN_025449/FUN_038702/FUN_025805/FUN_025801/FUN_028025/FUN_028033/FUN_025794/FUN_025785/FUN_024437/FUN_013909/FUN_005476/FUN_005473/FUN_005471
MF	GO:0030554	adenyl nucleotide binding	30/1430	172/10165	0.121948	0.993211	0.993211	FUN_017602/FUN_012962/FUN_005730/FUN_023880/FUN_004604/FUN_011916/FUN_016735/FUN_028724/FUN_022749/FUN_022699/FUN_026348/FUN_010964/FUN_025106/FUN_003753/FUN_031086/FUN_003943/FUN_027944/FUN_037474/FUN_000100/FUN_031438/FUN_019794/FUN_036213/FUN_029216/FUN_024335/FUN_012328/FUN_024326/FUN_036492/FUN_031770/FUN_016149/FUN_031874
MF	GO:0032559	adenyl ribonucleotide binding	30/1430	172/10165	0.121948	0.993211	0.993211	FUN_017602/FUN_012962/FUN_005730/FUN_023880/FUN_004604/FUN_011916/FUN_016735/FUN_028724/FUN_022749/FUN_022699/FUN_026348/FUN_010964/FUN_025106/FUN_003753/FUN_031086/FUN_003943/FUN_027944/FUN_037474/FUN_000100/FUN_031438/FUN_019794/FUN_036213/FUN_029216/FUN_024335/FUN_012328/FUN_024326/FUN_036492/FUN_031770/FUN_016149/FUN_031874
MF	GO:0004497	monooxygenase activity	38/1430	224/10165	0.123604	0.993211	0.993211	FUN_010204/FUN_040028/FUN_004376/FUN_004348/FUN_011431/FUN_039117/FUN_004428/FUN_004421/FUN_024868/FUN_024865/FUN_024885/FUN_030989/FUN_016697/FUN_039546/FUN_003578/FUN_010695/FUN_007341/FUN_009936/FUN_026436/FUN_020422/FUN_020441/FUN_025451/FUN_025449/FUN_038702/FUN_025805/FUN_025801/FUN_030399/FUN_030398/FUN_028025/FUN_028033/FUN_025794/FUN_025785/FUN_024437/FUN_013909/FUN_005476/FUN_005473/FUN…
MF	GO:0046914	transition metal ion binding	57/1430	349/10165	0.124108	0.993211	0.993211	FUN_005690/FUN_015058/FUN_030648/FUN_040113/FUN_005834/FUN_010359/FUN_039313/FUN_039339/FUN_014044/FUN_010480/FUN_011995/FUN_011971/FUN_007004/FUN_011916/FUN_004793/FUN_016735/FUN_004785/FUN_033202/FUN_008538/FUN_028975/FUN_002380/FUN_021681/FUN_026496/FUN_001140/FUN_013128/FUN_019442/FUN_021733/FUN_014549/FUN_033699/FUN_019563/FUN_024020/FUN_038667/FUN_038665/FUN_024029/FUN_025319/FUN_031195/FUN…
MF	GO:0016791	phosphatase activity	37/1430	218/10165	0.126594	0.993211	0.993211	FUN_031983/FUN_005691/FUN_010179/FUN_022238/FUN_039281/FUN_039275/FUN_021012/FUN_004635/FUN_014004/FUN_004689/FUN_038154/FUN_022781/FUN_028872/FUN_008538/FUN_016958/FUN_004915/FUN_004904/FUN_003772/FUN_021827/FUN_012087/FUN_007794/FUN_031584/FUN_005293/FUN_013719/FUN_029227/FUN_032854/FUN_012327/FUN_024326/FUN_004069/FUN_001845/FUN_035121/FUN_024419/FUN_013921/FUN_000589/FUN_028222/FUN_022087/FUN…
MF	GO:0035639	purine ribonucleoside triphosphate binding	35/1430	208/10165	0.145946	0.993211	0.993211	FUN_030648/FUN_012962/FUN_005730/FUN_004604/FUN_011916/FUN_038127/FUN_016735/FUN_016744/FUN_028724/FUN_007144/FUN_022749/FUN_021491/FUN_010964/FUN_025106/FUN_003753/FUN_031086/FUN_003943/FUN_027944/FUN_037474/FUN_000100/FUN_019794/FUN_007744/FUN_007746/FUN_036213/FUN_029216/FUN_032814/FUN_024335/FUN_012328/FUN_024326/FUN_036492/FUN_031770/FUN_016149/FUN_013897/FUN_013896/FUN_031874
MF	GO:0042578	phosphoric ester hydrolase activity	41/1430	248/10165	0.149916	0.993211	0.993211	FUN_031983/FUN_005691/FUN_010179/FUN_022238/FUN_039281/FUN_039275/FUN_017870/FUN_021012/FUN_004635/FUN_014004/FUN_004689/FUN_022612/FUN_038154/FUN_022781/FUN_026298/FUN_028872/FUN_008538/FUN_016958/FUN_004915/FUN_004904/FUN_003772/FUN_021827/FUN_012087/FUN_031375/FUN_007794/FUN_031584/FUN_005293/FUN_013719/FUN_029227/FUN_032854/FUN_012327/FUN_024326/FUN_004069/FUN_001845/FUN_035121/FUN_024419/FUN…
MF	GO:0140097	catalytic activity, acting on DNA	32/1430	193/10165	0.180425	0.993211	0.993211	FUN_012801/FUN_028319/FUN_005621/FUN_010167/FUN_035418/FUN_024752/FUN_040113/FUN_034203/FUN_009411/FUN_027211/FUN_002071/FUN_030988/FUN_039478/FUN_002141/FUN_026252/FUN_003505/FUN_033554/FUN_038377/FUN_034952/FUN_003908/FUN_032365/FUN_019554/FUN_039961/FUN_039974/FUN_038745/FUN_038829/FUN_013531/FUN_030388/FUN_032943/FUN_005432/FUN_035370/FUN_024627
MF	GO:0098772	molecular function regulator activity	43/1430	267/10165	0.187866	0.993211	0.993211	FUN_000883/FUN_034160/FUN_035557/FUN_022546/FUN_003397/FUN_002066/FUN_023981/FUN_014164/FUN_027437/FUN_028724/FUN_004810/FUN_008505/FUN_032196/FUN_006070/FUN_002476/FUN_031230/FUN_020581/FUN_002705/FUN_032537/FUN_008885/FUN_020672/FUN_033939/FUN_018330/FUN_005009/FUN_033904/FUN_008906/FUN_001474/FUN_000103/FUN_001570/FUN_031588/FUN_007802/FUN_038953/FUN_001807/FUN_031697/FUN_018610/FUN_035102/FUN…
MF	GO:0016741	transferase activity, transferring one-carbon groups	34/1430	209/10165	0.202848	0.993211	0.993211	FUN_017680/FUN_006974/FUN_027175/FUN_015183/FUN_015182/FUN_016456/FUN_040228/FUN_027211/FUN_003218/FUN_034342/FUN_027375/FUN_030931/FUN_017945/FUN_017907/FUN_010480/FUN_007310/FUN_026588/FUN_007506/FUN_024029/FUN_037352/FUN_015969/FUN_005161/FUN_031446/FUN_012217/FUN_013519/FUN_005250/FUN_038931/FUN_016012/FUN_029343/FUN_005347/FUN_005432/FUN_004243/FUN_006835/FUN_024639
MF	GO:0042802	identical protein binding	69/1430	451/10165	0.239516	0.993211	0.993211	FUN_010205/FUN_030648/FUN_034141/FUN_024730/FUN_040113/FUN_015183/FUN_015182/FUN_009285/FUN_010288/FUN_005834/FUN_023875/FUN_030986/FUN_014044/FUN_021172/FUN_021174/FUN_019001/FUN_038192/FUN_038127/FUN_014164/FUN_026136/FUN_034547/FUN_022773/FUN_020239/FUN_007279/FUN_026348/FUN_032196/FUN_020138/FUN_007175/FUN_007341/FUN_025106/FUN_001129/FUN_001107/FUN_019287/FUN_006154/FUN_008764/FUN_014549/FUN…
MF	GO:0004553	hydrolase activity, hydrolyzing O-glycosyl compounds	36/1430	231/10165	0.277789	0.993211	0.993211	FUN_004307/FUN_004565/FUN_022531/FUN_038072/FUN_038038/FUN_039330/FUN_039413/FUN_003562/FUN_027552/FUN_004840/FUN_034834/FUN_007247/FUN_020192/FUN_020194/FUN_033648/FUN_039750/FUN_014415/FUN_001244/FUN_019526/FUN_012075/FUN_007614/FUN_013422/FUN_001448/FUN_018486/FUN_018481/FUN_018482/FUN_002851/FUN_019870/FUN_020802/FUN_013668/FUN_031621/FUN_037765/FUN_023137/FUN_006717/FUN_004291/FUN_034089
MF	GO:0003690	double-stranded DNA binding	40/1430	261/10165	0.302541	0.993211	0.993211	FUN_012801/FUN_024736/FUN_024752/FUN_039271/FUN_009411/FUN_039248/FUN_017845/FUN_004521/FUN_027375/FUN_030931/FUN_003351/FUN_017907/FUN_011910/FUN_039478/FUN_016795/FUN_033241/FUN_007131/FUN_007159/FUN_014232/FUN_019079/FUN_033554/FUN_028924/FUN_034952/FUN_013168/FUN_001383/FUN_024020/FUN_039974/FUN_026615/FUN_026616/FUN_015909/FUN_029044/FUN_007671/FUN_012195/FUN_025559/FUN_013531/FUN_019840/FUN…
MF	GO:0016798	hydrolase activity, acting on glycosyl bonds	38/1430	252/10165	0.346899	0.993211	0.993211	FUN_004307/FUN_010167/FUN_004565/FUN_022531/FUN_038072/FUN_038038/FUN_039330/FUN_039413/FUN_003562/FUN_027552/FUN_004840/FUN_034834/FUN_007247/FUN_020192/FUN_020194/FUN_033648/FUN_039750/FUN_014415/FUN_001244/FUN_019526/FUN_012075/FUN_039961/FUN_007614/FUN_013422/FUN_001448/FUN_018486/FUN_018481/FUN_018482/FUN_002851/FUN_019870/FUN_020802/FUN_013668/FUN_031621/FUN_037765/FUN_023137/FUN_006717/FUN…
MF	GO:0060089	molecular transducer activity	40/1430	267/10165	0.358109	0.993211	0.993211	FUN_005608/FUN_005605/FUN_005641/FUN_004483/FUN_004453/FUN_027210/FUN_010515/FUN_004640/FUN_014171/FUN_025089/FUN_032196/FUN_004904/FUN_021652/FUN_010933/FUN_019287/FUN_019485/FUN_007451/FUN_014561/FUN_015899/FUN_003839/FUN_020389/FUN_021895/FUN_031325/FUN_008987/FUN_012177/FUN_007600/FUN_013482/FUN_031412/FUN_019727/FUN_001580/FUN_030261/FUN_013677/FUN_038901/FUN_013630/FUN_029391/FUN_011198/FUN…
MF	GO:0036094	small molecule binding	70/1430	481/10165	0.397443	0.993211	0.993211	FUN_012806/FUN_005690/FUN_030648/FUN_017602/FUN_024738/FUN_012962/FUN_039193/FUN_005730/FUN_023734/FUN_015276/FUN_005834/FUN_023880/FUN_003351/FUN_017907/FUN_004604/FUN_010675/FUN_011916/FUN_011934/FUN_038127/FUN_016735/FUN_016744/FUN_028724/FUN_007144/FUN_022749/FUN_022699/FUN_026348/FUN_032196/FUN_021491/FUN_010964/FUN_025106/FUN_001129/FUN_003753/FUN_019287/FUN_003907/FUN_038550/FUN_014549/FUN…
