# Supplementary material for: Single-Base Methylome Analysis of Sweet Cherry (Prunus avium L.) on Dwarfing Rootstocks Reveals Epigenomic Differences Associated with Scion Dwarfing Conferred by Grafting
Source: Int J Mol Sci. 2024 Oct 16;25(20):11100. doi: 10.3390/ijms252011100 (PMC11508414; doi:10.3390/ijms252011100)
Supplement: Supplementary file 1 [file ijms-25-11100-s001.zip › Table S2. KEGG enrichment analysis of DMGs.xlsx]

## Sheet:  DMGs in Mds_S vs. Mwt_S 
Table S2_1.KEGG enrichment analysis of DMGs in Mds_S vs. Mwt_S
ID	Description	GeneRatio	BgRatio	pvalue	p.adjust	qvalue	geneID
4075	Plant hormone signal transduction	130/2778	302/8410	0.000137131	0.0256919	0.0242684	FUN_000943/FUN_000947/FUN_000949/FUN_003338/FUN_003441/FUN_005255/FUN_006002/FUN_007191/FUN_010846/FUN_012033/FUN_012303/FUN_012390/FUN_013768/FUN_014219/FUN_015925/FUN_016213/FUN_016221/FUN_016689/FUN_033654/FUN_024385/FUN_024702/FUN_025455/FUN_025617/FUN_019009/FUN_021184/FUN_021775/FUN_021882/FUN_037137/FUN_037384/FUN_039399/FUN_029131/FUN_029132/FUN_029133/FUN_029134/FUN_029152/FUN_030146/FUN…
380	Tryptophan metabolism	70/2778	147/8410	0.000150686	0.0256919	0.0242684	FUN_003846/FUN_006328/FUN_006815/FUN_007677/FUN_012108/FUN_013713/FUN_034102/FUN_034109/FUN_018479/FUN_018485/FUN_019236/FUN_020244/FUN_021312/FUN_021414/FUN_021562/FUN_021576/FUN_021581/FUN_021585/FUN_040335/FUN_030111/FUN_030219/FUN_005904/FUN_006163/FUN_007164/FUN_009934/FUN_012829/FUN_016306/FUN_032498/FUN_032501/FUN_032502/FUN_034108/FUN_034267/FUN_035255/FUN_023968/FUN_024095/FUN_025799/FUN…
460	Cyanoamino acid metabolism	64/2778	134/8410	0.000256095	0.0291095	0.0274965	FUN_000113/FUN_000984/FUN_000993/FUN_000999/FUN_001000/FUN_007179/FUN_008058/FUN_011446/FUN_011710/FUN_011714/FUN_013713/FUN_033980/FUN_025685/FUN_018479/FUN_018485/FUN_018489/FUN_018510/FUN_021365/FUN_037592/FUN_038060/FUN_028041/FUN_028050/FUN_000191/FUN_000980/FUN_000983/FUN_000995/FUN_001877/FUN_007033/FUN_007294/FUN_008055/FUN_009473/FUN_009934/FUN_010107/FUN_011712/FUN_016306/FUN_031735/FUN…
909	Sesquiterpenoid and triterpenoid biosynthesis	27/2778	47/8410	0.000481405	0.0410398	0.0387658	FUN_010028/FUN_013643/FUN_013644/FUN_013649/FUN_031822/FUN_034016/FUN_034050/FUN_034051/FUN_034099/FUN_005794/FUN_016793/FUN_031818/FUN_031823/FUN_031826/FUN_034013/FUN_034015/FUN_034019/FUN_034056/FUN_034092/FUN_034107/FUN_034110/FUN_034277/FUN_030171/FUN_030402/FUN_034270/FUN_021457/FUN_030170
360	Phenylalanine metabolism	34/2778	64/8410	0.000686838	0.0468424	0.0442468	FUN_000938/FUN_010555/FUN_010557/FUN_014917/FUN_015396/FUN_033879/FUN_018732/FUN_021312/FUN_029772/FUN_030219/FUN_000167/FUN_003542/FUN_003784/FUN_010554/FUN_011893/FUN_011900/FUN_014160/FUN_032498/FUN_032501/FUN_032502/FUN_033827/FUN_025835/FUN_021666/FUN_022750/FUN_037544/FUN_038351/FUN_038373/FUN_039291/FUN_028487/FUN_030218/FUN_030222/FUN_030840/FUN_023773/FUN_021219
4010	MAPK signaling pathway	159/2778	400/8410	0.00227293	0.0938974	0.0886946	FUN_000662/FUN_000887/FUN_000896/FUN_005911/FUN_008144/FUN_008494/FUN_008495/FUN_009845/FUN_040018/FUN_011887/FUN_012155/FUN_014447/FUN_014623/FUN_016234/FUN_016241/FUN_016244/FUN_016253/FUN_016254/FUN_016260/FUN_016262/FUN_016274/FUN_016325/FUN_016467/FUN_016865/FUN_016879/FUN_016881/FUN_016884/FUN_031796/FUN_031798/FUN_031800/FUN_031805/FUN_032106/FUN_032227/FUN_032235/FUN_033830/FUN_033833/FUN…
941	Flavonoid biosynthesis	64/2778	149/8410	0.0067808	0.201588	0.190418	FUN_000076/FUN_003676/FUN_003681/FUN_003801/FUN_005606/FUN_006796/FUN_010555/FUN_010557/FUN_014808/FUN_015032/FUN_015033/FUN_033346/FUN_033375/FUN_034778/FUN_034779/FUN_018732/FUN_029772/FUN_000072/FUN_000845/FUN_001347/FUN_003542/FUN_003667/FUN_003687/FUN_003694/FUN_003701/FUN_003705/FUN_004520/FUN_006793/FUN_006795/FUN_007342/FUN_007343/FUN_010554/FUN_014625/FUN_014630/FUN_014648/FUN_014649/FUN…
940	Phenylpropanoid biosynthesis	145/2778	376/8410	0.012042	0.256645	0.242424	FUN_000938/FUN_001087/FUN_003676/FUN_003681/FUN_005606/FUN_008058/FUN_010555/FUN_010557/FUN_011710/FUN_011714/FUN_011726/FUN_012431/FUN_013063/FUN_013713/FUN_014594/FUN_014808/FUN_014917/FUN_015032/FUN_015033/FUN_032711/FUN_033346/FUN_033375/FUN_033980/FUN_025507/FUN_025685/FUN_018416/FUN_018479/FUN_018485/FUN_018489/FUN_018510/FUN_018732/FUN_018775/FUN_021179/FUN_021352/FUN_022329/FUN_037592/FUN…
592	alpha-Linolenic acid metabolism	41/2778	93/8410	0.0164964	0.304398	0.287531	FUN_000696/FUN_007752/FUN_010937/FUN_013783/FUN_023923/FUN_023944/FUN_027513/FUN_005462/FUN_007745/FUN_007751/FUN_007755/FUN_007757/FUN_008062/FUN_010938/FUN_017011/FUN_032051/FUN_023947/FUN_023954/FUN_018478/FUN_021007/FUN_022721/FUN_039146/FUN_039289/FUN_027510/FUN_027512/FUN_027515/FUN_029269/FUN_029270/FUN_029273/FUN_029327/FUN_029328/FUN_029332/FUN_029335/FUN_029337/FUN_029547/FUN_030729/FUN…
140	Steroid hormone biosynthesis	48/2778	112/8410	0.0181917	0.310169	0.292982	FUN_003730/FUN_005467/FUN_014127/FUN_034102/FUN_034109/FUN_034613/FUN_024805/FUN_019236/FUN_021414/FUN_021562/FUN_021576/FUN_021581/FUN_021585/FUN_030656/FUN_030657/FUN_030658/FUN_003731/FUN_005468/FUN_005904/FUN_007164/FUN_009731/FUN_009934/FUN_012829/FUN_016306/FUN_034108/FUN_034267/FUN_023968/FUN_024804/FUN_024863/FUN_024866/FUN_025799/FUN_025808/FUN_025810/FUN_025811/FUN_019026/FUN_019029/FUN…
591	Linoleic acid metabolism	31/2778	68/8410	0.0204821	0.32422	0.306255	FUN_000696/FUN_013783/FUN_034102/FUN_034109/FUN_021562/FUN_021576/FUN_021581/FUN_021585/FUN_005904/FUN_008062/FUN_009731/FUN_009934/FUN_016306/FUN_032051/FUN_034108/FUN_034267/FUN_023968/FUN_025799/FUN_025808/FUN_025810/FUN_025811/FUN_018478/FUN_021577/FUN_022718/FUN_022721/FUN_039243/FUN_039289/FUN_000695/FUN_011477/FUN_025067/FUN_021579
4016	MAPK signaling pathway - plant	79/2778	197/8410	0.0209174	0.32422	0.306255	FUN_006817/FUN_008494/FUN_008495/FUN_011174/FUN_012033/FUN_012390/FUN_012843/FUN_032227/FUN_032235/FUN_024385/FUN_025176/FUN_025455/FUN_025644/FUN_026574/FUN_021184/FUN_021775/FUN_028488/FUN_030146/FUN_030156/FUN_030157/FUN_030724/FUN_039903/FUN_003311/FUN_005733/FUN_005741/FUN_007001/FUN_007620/FUN_007991/FUN_008968/FUN_009209/FUN_009211/FUN_011485/FUN_011489/FUN_014042/FUN_014368/FUN_017658/FUN…
943	Isoflavonoid biosynthesis	22/2778	46/8410	0.0259525	0.379525	0.358495	FUN_011141/FUN_011143/FUN_017239/FUN_019236/FUN_021562/FUN_021576/FUN_021581/FUN_021585/FUN_001761/FUN_005904/FUN_011108/FUN_017227/FUN_017229/FUN_017238/FUN_019232/FUN_019233/FUN_019234/FUN_019237/FUN_021577/FUN_017218/FUN_017235/FUN_021579
4744	Phototransduction	9/2778	15/8410	0.0289374	0.379525	0.358495	FUN_006817/FUN_028488/FUN_030724/FUN_014368/FUN_026194/FUN_026646/FUN_036518/FUN_029396/FUN_031044
944	Flavone and flavonol biosynthesis	12/2778	23/8410	0.0447153	0.463059	0.437401	FUN_010555/FUN_010557/FUN_017239/FUN_003542/FUN_010554/FUN_017227/FUN_017229/FUN_017238/FUN_026278/FUN_027744/FUN_017218/FUN_017235
73	Cutin, suberine and wax biosynthesis	31/2778	72/8410	0.0475281	0.463059	0.437401	FUN_005606/FUN_012968/FUN_033346/FUN_019789/FUN_031004/FUN_005040/FUN_010074/FUN_010120/FUN_010287/FUN_010626/FUN_010628/FUN_010630/FUN_013894/FUN_033318/FUN_033319/FUN_033335/FUN_033336/FUN_033347/FUN_033356/FUN_033364/FUN_033367/FUN_025619/FUN_019790/FUN_019791/FUN_022994/FUN_023126/FUN_037546/FUN_039512/FUN_031005/FUN_031007/FUN_033357
945	Stilbenoid, diarylheptanoid and gingerol biosynthesis	57/2778	144/8410	0.0566495	0.493573	0.466224	FUN_003676/FUN_003681/FUN_005606/FUN_010555/FUN_010557/FUN_014808/FUN_015032/FUN_015033/FUN_017949/FUN_017968/FUN_018025/FUN_018066/FUN_033346/FUN_033375/FUN_018732/FUN_029772/FUN_000845/FUN_001347/FUN_003542/FUN_003667/FUN_003687/FUN_003694/FUN_003701/FUN_003705/FUN_007342/FUN_007343/FUN_010554/FUN_014625/FUN_014630/FUN_014648/FUN_014649/FUN_014659/FUN_014662/FUN_014798/FUN_014824/FUN_014828/FUN…
905	Brassinosteroid biosynthesis	24/2778	55/8410	0.064697	0.513062	0.484633	FUN_004382/FUN_004423/FUN_004424/FUN_004433/FUN_016465/FUN_021562/FUN_021576/FUN_021581/FUN_021585/FUN_039118/FUN_039120/FUN_039122/FUN_027408/FUN_004378/FUN_004386/FUN_004387/FUN_005904/FUN_012314/FUN_017153/FUN_024514/FUN_021577/FUN_038591/FUN_021579/FUN_039119
902	Monoterpenoid biosynthesis	15/2778	32/8410	0.0719958	0.54884	0.518429	FUN_002029/FUN_011334/FUN_031822/FUN_020113/FUN_004468/FUN_004497/FUN_004498/FUN_011332/FUN_011335/FUN_011336/FUN_011340/FUN_016793/FUN_031823/FUN_031826/FUN_034644
980	Metabolism of xenobiotics by cytochrome P450	58/2778	149/8410	0.074061	0.54884	0.518429	FUN_000623/FUN_002190/FUN_007235/FUN_033430/FUN_034102/FUN_034109/FUN_026716/FUN_018733/FUN_019236/FUN_021414/FUN_021562/FUN_021576/FUN_021581/FUN_021585/FUN_000622/FUN_000624/FUN_004083/FUN_004084/FUN_005904/FUN_007164/FUN_009934/FUN_012829/FUN_013162/FUN_013512/FUN_016208/FUN_016306/FUN_033416/FUN_033424/FUN_033427/FUN_034108/FUN_034267/FUN_023968/FUN_024023/FUN_025081/FUN_025799/FUN_025808/FUN…
53	Ascorbate and aldarate metabolism	24/2778	56/8410	0.0788656	0.54884	0.518429	FUN_000297/FUN_015924/FUN_025163/FUN_020143/FUN_020967/FUN_021735/FUN_004932/FUN_006677/FUN_011486/FUN_012068/FUN_013968/FUN_034339/FUN_035255/FUN_025927/FUN_026271/FUN_018303/FUN_022904/FUN_036844/FUN_037349/FUN_037380/FUN_039314/FUN_030179/FUN_006726/FUN_017688
4713	Circadian entrainment	12/2778	25/8410	0.0861332	0.580545	0.548377	FUN_006817/FUN_028488/FUN_030724/FUN_014368/FUN_024989/FUN_026194/FUN_026646/FUN_036518/FUN_039387/FUN_029396/FUN_029553/FUN_031044
906	Carotenoid biosynthesis	23/2778	55/8410	0.107666	0.650938	0.61487	FUN_002150/FUN_029787/FUN_029793/FUN_029806/FUN_000654/FUN_005983/FUN_006117/FUN_006118/FUN_010957/FUN_013510/FUN_016210/FUN_032459/FUN_033460/FUN_019095/FUN_037346/FUN_037878/FUN_038265/FUN_029791/FUN_024069/FUN_020100/FUN_038399/FUN_029731/FUN_029784
900	Terpenoid backbone biosynthesis	20/2778	47/8410	0.109534	0.650938	0.61487	FUN_004491/FUN_009931/FUN_002466/FUN_006375/FUN_011271/FUN_016793/FUN_017029/FUN_035563/FUN_024984/FUN_018594/FUN_018924/FUN_021330/FUN_040161/FUN_038543/FUN_029416/FUN_011477/FUN_022951/FUN_038151/FUN_029495/FUN_030493
500	Starch and sucrose metabolism	92/2778	250/8410	0.112274	0.650938	0.61487	FUN_000170/FUN_000823/FUN_004836/FUN_007432/FUN_008058/FUN_010622/FUN_011710/FUN_011714/FUN_013465/FUN_013527/FUN_013713/FUN_015009/FUN_032759/FUN_033516/FUN_033980/FUN_023891/FUN_025685/FUN_018479/FUN_018485/FUN_018489/FUN_018510/FUN_021399/FUN_037592/FUN_037877/FUN_038060/FUN_028041/FUN_031371/FUN_000057/FUN_000191/FUN_000701/FUN_000751/FUN_001042/FUN_001463/FUN_001746/FUN_002184/FUN_002594/FUN…
908	Zeatin biosynthesis	18/2778	42/8410	0.117654	0.650938	0.61487	FUN_033480/FUN_033481/FUN_033482/FUN_033483/FUN_001712/FUN_005309/FUN_005647/FUN_008402/FUN_016990/FUN_033698/FUN_033780/FUN_019026/FUN_019029/FUN_019664/FUN_031177/FUN_004590/FUN_019030/FUN_019031
563	Glycosylphosphatidylinositol (GPI)-anchor biosynthesis	12/2778	27/8410	0.145377	0.739193	0.698234	FUN_039682/FUN_001062/FUN_014686/FUN_024787/FUN_025014/FUN_019982/FUN_021258/FUN_038934/FUN_027568/FUN_027627/FUN_030684/FUN_035378
4810	Regulation of actin cytoskeleton	27/2778	68/8410	0.148111	0.739193	0.698234	FUN_000421/FUN_001824/FUN_006808/FUN_006809/FUN_011378/FUN_039682/FUN_030247/FUN_000862/FUN_004157/FUN_005202/FUN_007461/FUN_008665/FUN_012229/FUN_012817/FUN_025072/FUN_025939/FUN_019184/FUN_038776/FUN_039194/FUN_039331/FUN_030259/FUN_000499/FUN_004758/FUN_016065/FUN_026011/FUN_026299/FUN_038291
410	beta-Alanine metabolism	19/2778	46/8410	0.149573	0.739193	0.698234	FUN_011816/FUN_000167/FUN_001464/FUN_003784/FUN_003944/FUN_008284/FUN_011820/FUN_011821/FUN_012980/FUN_013536/FUN_016194/FUN_035028/FUN_035255/FUN_025835/FUN_025927/FUN_028876/FUN_028969/FUN_006726/FUN_016222
904	Diterpenoid biosynthesis; Including: Gibberellin biosynthesis	19/2778	46/8410	0.149573	0.739193	0.698234	FUN_007150/FUN_010573/FUN_010582/FUN_014215/FUN_016949/FUN_033461/FUN_030654/FUN_005488/FUN_006056/FUN_007146/FUN_012742/FUN_016955/FUN_034614/FUN_026095/FUN_030650/FUN_030653/FUN_007147/FUN_011208/FUN_034152
960	Tropane, piperidine and pyridine alkaloid biosynthesis	13/2778	30/8410	0.156781	0.763749	0.72143	FUN_015396/FUN_019064/FUN_019069/FUN_028695/FUN_000167/FUN_003784/FUN_014160/FUN_033827/FUN_025835/FUN_019059/FUN_019063/FUN_021987/FUN_021219
62	Fatty acid elongation	17/2778	42/8410	0.192576	0.885969	0.836878	FUN_001514/FUN_003730/FUN_005367/FUN_005620/FUN_012055/FUN_017083/FUN_000300/FUN_003731/FUN_004572/FUN_012051/FUN_012056/FUN_019220/FUN_019246/FUN_027921/FUN_029372/FUN_012053/FUN_021290
3013	Nucleocytoplasmic transport	77/2778	214/8410	0.195537	0.885969	0.836878	FUN_003561/FUN_005697/FUN_006380/FUN_007326/FUN_008997/FUN_011210/FUN_034155/FUN_034247/FUN_035776/FUN_024446/FUN_024448/FUN_026055/FUN_018725/FUN_019078/FUN_022252/FUN_036154/FUN_037537/FUN_027172/FUN_029782/FUN_000146/FUN_000503/FUN_001758/FUN_005013/FUN_005174/FUN_005546/FUN_009748/FUN_010950/FUN_011992/FUN_012315/FUN_013695/FUN_013861/FUN_013862/FUN_014062/FUN_014103/FUN_016624/FUN_033111/FUN…
270	Cysteine and methionine metabolism	41/2778	110/8410	0.196853	0.885969	0.836878	FUN_000432/FUN_001876/FUN_004454/FUN_011446/FUN_015396/FUN_034630/FUN_025091/FUN_025450/FUN_021416/FUN_022509/FUN_035998/FUN_001181/FUN_003944/FUN_005791/FUN_011485/FUN_012980/FUN_016633/FUN_016636/FUN_016656/FUN_017059/FUN_033827/FUN_034631/FUN_023774/FUN_024152/FUN_025094/FUN_020923/FUN_021436/FUN_021437/FUN_022324/FUN_022850/FUN_038875/FUN_039509/FUN_028318/FUN_029887/FUN_030199/FUN_031098/FUN…
4623	Cytosolic DNA-sensing pathway	14/2778	34/8410	0.201793	0.885969	0.836878	FUN_007377/FUN_008801/FUN_010484/FUN_010500/FUN_015384/FUN_024766/FUN_036055/FUN_008799/FUN_015236/FUN_034751/FUN_037285/FUN_038576/FUN_010710/FUN_029238
1040	Biosynthesis of unsaturated fatty acids	15/2778	37/8410	0.21045	0.885969	0.836878	FUN_002821/FUN_003730/FUN_034924/FUN_037634/FUN_028233/FUN_003731/FUN_034904/FUN_019220/FUN_021007/FUN_023129/FUN_023130/FUN_028232/FUN_030751/FUN_025704/FUN_021290
531	Glycosaminoglycan degradation	8/2778	18/8410	0.21475	0.893047	0.843563	FUN_004264/FUN_038315/FUN_038320/FUN_030275/FUN_012084/FUN_031421/FUN_012086/FUN_025956
901	Indole alkaloid biosynthesis	6/2778	13/8410	0.233738	0.943049	0.890795	FUN_021312/FUN_032498/FUN_032501/FUN_032502/FUN_034841/FUN_030840
4144	Endocytosis	75/2778	211/8410	0.237081	0.943049	0.890795	FUN_001824/FUN_002195/FUN_004551/FUN_005195/FUN_006808/FUN_008568/FUN_011167/FUN_012155/FUN_015229/FUN_016467/FUN_019151/FUN_019160/FUN_019163/FUN_021177/FUN_038080/FUN_039180/FUN_039466/FUN_039682/FUN_039809/FUN_000447/FUN_004157/FUN_004584/FUN_005772/FUN_007320/FUN_007461/FUN_007680/FUN_008121/FUN_008665/FUN_008967/FUN_010637/FUN_011164/FUN_011659/FUN_040037/FUN_040038/FUN_012147/FUN_012156/FUN…
590	Arachidonic acid metabolism	26/2778	69/8410	0.241022	0.943049	0.890795	FUN_000696/FUN_034102/FUN_034109/FUN_025085/FUN_021562/FUN_021576/FUN_021581/FUN_021585/FUN_009731/FUN_016306/FUN_034108/FUN_034267/FUN_023968/FUN_025799/FUN_025808/FUN_025810/FUN_025811/FUN_021577/FUN_039243/FUN_039289/FUN_027994/FUN_000695/FUN_011477/FUN_025067/FUN_025083/FUN_021579
400	Phenylalanine, tyrosine and tryptophan biosynthesis	17/2778	44/8410	0.260426	0.986724	0.93205	FUN_004911/FUN_015396/FUN_020746/FUN_022809/FUN_004273/FUN_014501/FUN_015277/FUN_015692/FUN_017382/FUN_033827/FUN_019637/FUN_020749/FUN_020844/FUN_038774/FUN_017874/FUN_018936/FUN_021219
966	Glucosinolate biosynthesis	13/2778	33/8410	0.272301	0.99395	0.938876	FUN_000537/FUN_006815/FUN_014546/FUN_040335/FUN_030111/FUN_037811/FUN_038350/FUN_038353/FUN_030530/FUN_030533/FUN_030548/FUN_024754/FUN_030113
130	Ubiquinone and other terpenoid-quinone biosynthesis	17/2778	45/8410	0.297301	0.999939	0.944533	FUN_000841/FUN_000938/FUN_014917/FUN_015396/FUN_018732/FUN_000880/FUN_003857/FUN_005017/FUN_005018/FUN_014160/FUN_033827/FUN_034080/FUN_026111/FUN_037544/FUN_038351/FUN_032539/FUN_028643
514	Other types of O-glycan biosynthesis	11/2778	28/8410	0.301706	0.999939	0.944533	FUN_006649/FUN_011377/FUN_037839/FUN_004274/FUN_008691/FUN_011373/FUN_012815/FUN_017742/FUN_024094/FUN_025071/FUN_029451
290	Valine, leucine and isoleucine biosynthesis	12/2778	31/8410	0.309328	0.999939	0.944533	FUN_000537/FUN_014546/FUN_033474/FUN_019601/FUN_030764/FUN_000078/FUN_015161/FUN_024465/FUN_021436/FUN_021437/FUN_024754/FUN_030155
71	Fatty acid degradation	20/2778	54/8410	0.310453	0.999939	0.944533	FUN_001961/FUN_007235/FUN_013439/FUN_026716/FUN_027513/FUN_029538/FUN_001464/FUN_001969/FUN_013162/FUN_035255/FUN_025927/FUN_021007/FUN_027510/FUN_027512/FUN_027515/FUN_030729/FUN_030734/FUN_030751/FUN_001507/FUN_006726
730	Thiamine metabolism	9/2778	23/8410	0.336968	0.999939	0.944533	FUN_003558/FUN_012000/FUN_021429/FUN_001312/FUN_006375/FUN_007617/FUN_034158/FUN_018951/FUN_021330
1220	Degradation of aromatic compounds	9/2778	23/8410	0.336968	0.999939	0.944533	FUN_007235/FUN_026716/FUN_018732/FUN_022000/FUN_022003/FUN_009327/FUN_013162/FUN_021999/FUN_027515
4142	Lysosome	48/2778	137/8410	0.337429	0.999939	0.944533	FUN_005578/FUN_005579/FUN_005581/FUN_007087/FUN_009126/FUN_009127/FUN_010475/FUN_015458/FUN_026640/FUN_022340/FUN_038315/FUN_038320/FUN_030275/FUN_030427/FUN_001606/FUN_005273/FUN_005297/FUN_005815/FUN_009137/FUN_009143/FUN_009159/FUN_010445/FUN_010474/FUN_012084/FUN_013339/FUN_017035/FUN_017640/FUN_033602/FUN_024441/FUN_026639/FUN_021555/FUN_021614/FUN_038720/FUN_027842/FUN_029160/FUN_029225/FUN…
3020	RNA polymerase	21/2778	58/8410	0.348708	0.999939	0.944533	FUN_007377/FUN_008801/FUN_010484/FUN_010500/FUN_015384/FUN_034682/FUN_024766/FUN_036055/FUN_029828/FUN_008799/FUN_015236/FUN_032041/FUN_034751/FUN_020046/FUN_037285/FUN_037712/FUN_038576/FUN_000344/FUN_010710/FUN_013854/FUN_029238
603	Glycosphingolipid biosynthesis - globo and isoglobo series	6/2778	15/8410	0.371896	0.999939	0.944533	FUN_012084/FUN_012454/FUN_031982/FUN_022141/FUN_012086/FUN_019797
625	Chloroalkane and chloroalkene degradation	7/2778	18/8410	0.380793	0.999939	0.944533	FUN_007235/FUN_026716/FUN_013162/FUN_035255/FUN_025927/FUN_027515/FUN_006726
4978	Mineral absorption	8/2778	21/8410	0.387655	0.999939	0.944533	FUN_010044/FUN_019041/FUN_037846/FUN_007655/FUN_013703/FUN_018835/FUN_021555/FUN_022263
51	Fructose and mannose metabolism	25/2778	71/8410	0.390419	0.999939	0.944533	FUN_024224/FUN_038636/FUN_001108/FUN_002594/FUN_009327/FUN_011356/FUN_040043/FUN_040046/FUN_014014/FUN_015901/FUN_016377/FUN_034842/FUN_021238/FUN_021412/FUN_038193/FUN_038194/FUN_038725/FUN_028885/FUN_030009/FUN_030207/FUN_000977/FUN_004600/FUN_012176/FUN_015672/FUN_030010
4721	Synaptic vesicle cycle	25/2778	71/8410	0.390419	0.999939	0.944533	FUN_011845/FUN_017448/FUN_037152/FUN_037925/FUN_038625/FUN_002148/FUN_004202/FUN_005273/FUN_010637/FUN_011112/FUN_015861/FUN_025239/FUN_037159/FUN_037926/FUN_038720/FUN_029160/FUN_029225/FUN_029354/FUN_030300/FUN_012309/FUN_012346/FUN_018353/FUN_018888/FUN_020777/FUN_027807
340	Histidine metabolism	9/2778	24/8410	0.393128	0.999939	0.944533	FUN_001136/FUN_006990/FUN_009184/FUN_034308/FUN_035255/FUN_025927/FUN_027415/FUN_006726/FUN_021219
195	Photosynthesis	16/2778	45/8410	0.413399	0.999939	0.944533	FUN_032858/FUN_024268/FUN_019823/FUN_000161/FUN_004989/FUN_006745/FUN_007405/FUN_016218/FUN_016959/FUN_032515/FUN_036351/FUN_027390/FUN_030845/FUN_033399/FUN_035495/FUN_028142
280	Valine, leucine and isoleucine degradation	20/2778	57/8410	0.418852	0.999939	0.944533	FUN_011816/FUN_032545/FUN_035514/FUN_001464/FUN_011820/FUN_011821/FUN_016194/FUN_035255/FUN_035471/FUN_024984/FUN_025927/FUN_020923/FUN_021436/FUN_021437/FUN_022324/FUN_028969/FUN_030751/FUN_006726/FUN_030155/FUN_031096
350	Tyrosine metabolism	24/2778	69/8410	0.422457	0.999939	0.944533	FUN_001501/FUN_007235/FUN_011150/FUN_015396/FUN_031965/FUN_026716/FUN_021312/FUN_027513/FUN_000167/FUN_003784/FUN_013162/FUN_014160/FUN_032498/FUN_032501/FUN_032502/FUN_033827/FUN_025835/FUN_027510/FUN_027512/FUN_027515/FUN_030729/FUN_030734/FUN_030840/FUN_021219
240	Pyrimidine metabolism	53/2778	156/8410	0.430268	0.999939	0.944533	FUN_003693/FUN_007377/FUN_008801/FUN_010484/FUN_010500/FUN_015384/FUN_034682/FUN_024766/FUN_020122/FUN_020266/FUN_036055/FUN_029828/FUN_000177/FUN_004200/FUN_004779/FUN_005098/FUN_007992/FUN_008799/FUN_009709/FUN_010634/FUN_013123/FUN_013176/FUN_014042/FUN_015236/FUN_017093/FUN_032041/FUN_033005/FUN_033095/FUN_034751/FUN_035028/FUN_025070/FUN_026367/FUN_018452/FUN_018608/FUN_020046/FUN_020308/FUN…
40	Pentose and glucuronate interconversions	62/2778	183/8410	0.430402	0.999939	0.944533	FUN_000481/FUN_001469/FUN_003736/FUN_004128/FUN_006432/FUN_010430/FUN_011052/FUN_011061/FUN_013527/FUN_013687/FUN_015803/FUN_016575/FUN_034443/FUN_019666/FUN_022000/FUN_022003/FUN_039051/FUN_030618/FUN_000650/FUN_001225/FUN_002158/FUN_002161/FUN_006433/FUN_006677/FUN_007078/FUN_008126/FUN_009206/FUN_009327/FUN_010559/FUN_011805/FUN_012508/FUN_040046/FUN_015897/FUN_016563/FUN_017351/FUN_017609/FUN…
521	Streptomycin biosynthesis	4/2778	10/8410	0.432504	0.999939	0.944533	FUN_014014/FUN_034842/FUN_020982/FUN_021412
942	Anthocyanin biosynthesis	5/2778	13/8410	0.438618	0.999939	0.944533	FUN_000970/FUN_000871/FUN_000968/FUN_000969/FUN_033817
660	C5-Branched dibasic acid metabolism	6/2778	16/8410	0.442727	0.999939	0.944533	FUN_000537/FUN_014546/FUN_033474/FUN_030764/FUN_024465/FUN_024754
740	Riboflavin metabolism	8/2778	22/8410	0.447865	0.999939	0.944533	FUN_026640/FUN_038342/FUN_010624/FUN_015543/FUN_026639/FUN_019881/FUN_023100/FUN_015133
4626	Plant-pathogen interaction	156/2778	469/8410	0.474645	0.999939	0.944533	FUN_000216/FUN_001872/FUN_002855/FUN_003385/FUN_006817/FUN_008338/FUN_008369/FUN_008422/FUN_008445/FUN_008494/FUN_008495/FUN_009339/FUN_010878/FUN_011174/FUN_013392/FUN_014493/FUN_015505/FUN_015565/FUN_015903/FUN_032227/FUN_032235/FUN_032551/FUN_033459/FUN_034246/FUN_034757/FUN_023512/FUN_023539/FUN_023736/FUN_024873/FUN_025176/FUN_025644/FUN_026018/FUN_026652/FUN_019465/FUN_020020/FUN_020355/FUN…
564	Glycerophospholipid metabolism	39/2778	116/8410	0.48115	0.999939	0.944533	FUN_000696/FUN_006001/FUN_008400/FUN_010937/FUN_012203/FUN_016342/FUN_034691/FUN_026265/FUN_037713/FUN_030393/FUN_031488/FUN_001024/FUN_004712/FUN_005439/FUN_005815/FUN_010938/FUN_012006/FUN_013443/FUN_013920/FUN_014383/FUN_014624/FUN_016140/FUN_034441/FUN_035060/FUN_035198/FUN_024282/FUN_024761/FUN_026526/FUN_039289/FUN_027917/FUN_028302/FUN_029470/FUN_000695/FUN_000703/FUN_011477/FUN_011835/FUN…
330	Arginine and proline metabolism	30/2778	89/8410	0.485815	0.999939	0.944533	FUN_004454/FUN_015565/FUN_017239/FUN_037328/FUN_030219/FUN_003944/FUN_008284/FUN_011072/FUN_011073/FUN_012980/FUN_017059/FUN_017227/FUN_017229/FUN_017238/FUN_035255/FUN_025927/FUN_022008/FUN_022750/FUN_028108/FUN_028487/FUN_029159/FUN_029933/FUN_030218/FUN_030222/FUN_006726/FUN_016222/FUN_017218/FUN_017235/FUN_023773/FUN_037319
770	Pantothenate and CoA biosynthesis	15/2778	44/8410	0.497108	0.999939	0.944533	FUN_033474/FUN_038050/FUN_038625/FUN_030764/FUN_000078/FUN_003910/FUN_015161/FUN_035028/FUN_024465/FUN_021436/FUN_021437/FUN_028876/FUN_011491/FUN_020968/FUN_030155
950	Isoquinoline alkaloid biosynthesis	12/2778	35/8410	0.500602	0.999939	0.944533	FUN_015396/FUN_031965/FUN_021312/FUN_000167/FUN_003784/FUN_032498/FUN_032501/FUN_032502/FUN_033827/FUN_025835/FUN_030840/FUN_032494
650	Butanoate metabolism	9/2778	26/8410	0.505128	0.999939	0.944533	FUN_016347/FUN_033474/FUN_033879/FUN_035514/FUN_030764/FUN_013536/FUN_033166/FUN_024465/FUN_024984
196	Photosynthesis - antenna proteins	7/2778	20/8410	0.509175	0.999939	0.944533	FUN_012312/FUN_013394/FUN_024235/FUN_019973/FUN_003530/FUN_016125/FUN_040092
750	Vitamin B6 metabolism	7/2778	20/8410	0.509175	0.999939	0.944533	FUN_031488/FUN_013847/FUN_013920/FUN_014624/FUN_015877/FUN_022165/FUN_028302
4933	AGE-RAGE signaling pathway in diabetic complications	5/2778	14/8410	0.514852	0.999939	0.944533	FUN_018909/FUN_005202/FUN_025939/FUN_038776/FUN_030259
520	Amino sugar and nucleotide sugar metabolism	56/2778	169/8410	0.517776	0.999939	0.944533	FUN_000297/FUN_000823/FUN_001883/FUN_002842/FUN_007432/FUN_012913/FUN_013527/FUN_017282/FUN_031514/FUN_036452/FUN_039747/FUN_027553/FUN_027619/FUN_001108/FUN_001746/FUN_002594/FUN_004354/FUN_005405/FUN_006212/FUN_006677/FUN_007589/FUN_010559/FUN_011356/FUN_011493/FUN_011536/FUN_012084/FUN_040043/FUN_040062/FUN_014014/FUN_015901/FUN_016365/FUN_016926/FUN_034842/FUN_024529/FUN_025324/FUN_025634/FUN…
626	Naphthalene degradation	4/2778	11/8410	0.518857	0.999939	0.944533	FUN_007235/FUN_026716/FUN_013162/FUN_027515
4122	Sulfur relay system	4/2778	11/8410	0.518857	0.999939	0.944533	FUN_034341/FUN_021429/FUN_007554/FUN_005139
4975	Fat digestion and absorption	4/2778	11/8410	0.518857	0.999939	0.944533	FUN_000696/FUN_039289/FUN_000695/FUN_039211
4712	Circadian rhythm - plant	18/2778	54/8410	0.532491	0.999939	0.944533	FUN_000076/FUN_011716/FUN_034778/FUN_034779/FUN_000072/FUN_000881/FUN_003190/FUN_006570/FUN_006955/FUN_015975/FUN_021756/FUN_023127/FUN_004625/FUN_011735/FUN_017073/FUN_025253/FUN_022474/FUN_027888
4921	Oxytocin signaling pathway	37/2778	112/8410	0.535519	0.999939	0.944533	FUN_000421/FUN_002638/FUN_002655/FUN_006817/FUN_008144/FUN_019955/FUN_028488/FUN_030724/FUN_000976/FUN_001160/FUN_002898/FUN_005526/FUN_005737/FUN_005906/FUN_011615/FUN_012229/FUN_014368/FUN_014437/FUN_014598/FUN_016501/FUN_024989/FUN_026194/FUN_026646/FUN_019504/FUN_022343/FUN_036518/FUN_037918/FUN_037920/FUN_038776/FUN_039331/FUN_039613/FUN_029553/FUN_030132/FUN_031044/FUN_001974/FUN_011477/FUN…
910	Nitrogen metabolism	15/2778	45/8410	0.538963	0.999939	0.944533	FUN_016022/FUN_035021/FUN_027424/FUN_003853/FUN_032358/FUN_035022/FUN_024647/FUN_019172/FUN_019884/FUN_038308/FUN_038976/FUN_029732/FUN_030641/FUN_012977/FUN_021525
3320	PPAR signaling pathway	14/2778	42/8410	0.541489	0.999939	0.944533	FUN_001961/FUN_013439/FUN_014493/FUN_015823/FUN_034924/FUN_029538/FUN_001464/FUN_001969/FUN_015443/FUN_040257/FUN_034904/FUN_021007/FUN_039157/FUN_030751
4380	Osteoclast differentiation	13/2778	39/8410	0.544254	0.999939	0.944533	FUN_008144/FUN_015458/FUN_026640/FUN_005202/FUN_005737/FUN_010445/FUN_011615/FUN_014368/FUN_025939/FUN_026639/FUN_038776/FUN_039331/FUN_030259
2010	ABC transporters	28/2778	85/8410	0.548141	0.999939	0.944533	FUN_001138/FUN_001139/FUN_001141/FUN_003655/FUN_003752/FUN_007043/FUN_032369/FUN_034535/FUN_024322/FUN_001144/FUN_005203/FUN_010051/FUN_012098/FUN_013749/FUN_013918/FUN_015171/FUN_015707/FUN_017473/FUN_017640/FUN_034149/FUN_034529/FUN_034530/FUN_034583/FUN_035447/FUN_037822/FUN_039352/FUN_027842/FUN_010614
920	Sulfur metabolism	11/2778	33/8410	0.550702	0.999939	0.944533	FUN_000274/FUN_011446/FUN_034630/FUN_031683/FUN_031926/FUN_031936/FUN_033990/FUN_034631/FUN_022850/FUN_038875/FUN_034658
2024	Quorum sensing	26/2778	79/8410	0.551624	0.999939	0.944533	FUN_001961/FUN_003736/FUN_004128/FUN_004911/FUN_013439/FUN_025299/FUN_029538/FUN_000650/FUN_001969/FUN_005489/FUN_010624/FUN_011597/FUN_011598/FUN_011805/FUN_013536/FUN_031678/FUN_035060/FUN_023100/FUN_038309/FUN_006705/FUN_007492/FUN_012520/FUN_031929/FUN_025647/FUN_025764/FUN_018936
4210	Apoptosis	26/2778	79/8410	0.551624	0.999939	0.944533	FUN_005578/FUN_005579/FUN_005581/FUN_010475/FUN_015458/FUN_021422/FUN_001606/FUN_005297/FUN_007209/FUN_010445/FUN_010474/FUN_013339/FUN_014368/FUN_017325/FUN_017330/FUN_033602/FUN_024441/FUN_021614/FUN_038952/FUN_039331/FUN_029226/FUN_030116/FUN_011623/FUN_017472/FUN_023963/FUN_037975
670	One carbon pool by folate	10/2778	30/8410	0.554528	0.999939	0.944533	FUN_007179/FUN_019293/FUN_021365/FUN_028050/FUN_001877/FUN_024765/FUN_039876/FUN_027178/FUN_004242/FUN_018405
4072	Phospholipase D signaling pathway	20/2778	61/8410	0.564474	0.999939	0.944533	FUN_006808/FUN_034691/FUN_026265/FUN_037713/FUN_001024/FUN_004157/FUN_007461/FUN_008665/FUN_010637/FUN_014383/FUN_016140/FUN_031890/FUN_035198/FUN_024282/FUN_038776/FUN_039331/FUN_004027/FUN_011477/FUN_038291/FUN_027807
4918	Thyroid hormone synthesis	7/2778	21/8410	0.569934	0.999939	0.944533	FUN_009339/FUN_025085/FUN_026652/FUN_025410/FUN_025533/FUN_016543/FUN_025083
4530	Tight junction	31/2778	95/8410	0.571908	0.999939	0.944533	FUN_003787/FUN_021422/FUN_000976/FUN_001160/FUN_004047/FUN_005202/FUN_005526/FUN_005745/FUN_007209/FUN_040037/FUN_014264/FUN_014437/FUN_014598/FUN_016501/FUN_032540/FUN_025261/FUN_025939/FUN_018729/FUN_019324/FUN_019504/FUN_022343/FUN_022818/FUN_038776/FUN_039194/FUN_039613/FUN_030116/FUN_030259/FUN_017472/FUN_026011/FUN_026299/FUN_036354
561	Glycerolipid metabolism	30/2778	92/8410	0.573837	0.999939	0.944533	FUN_006001/FUN_012203/FUN_014493/FUN_034691/FUN_026265/FUN_022000/FUN_022003/FUN_037713/FUN_030393/FUN_001024/FUN_005439/FUN_009327/FUN_011326/FUN_012454/FUN_013443/FUN_016140/FUN_035198/FUN_035255/FUN_024282/FUN_025927/FUN_026526/FUN_019602/FUN_021999/FUN_037945/FUN_029470/FUN_006726/FUN_017528/FUN_021785/FUN_022102/FUN_039211
4550	Signaling pathways regulating pluripotency of stem cells	6/2778	18/8410	0.577199	0.999939	0.944533	FUN_004955/FUN_030901/FUN_011278/FUN_031654/FUN_032123/FUN_039331
4611	Platelet activation	6/2778	18/8410	0.577199	0.999939	0.944533	FUN_000421/FUN_012229/FUN_038776/FUN_039387/FUN_029553/FUN_011477
190	Oxidative phosphorylation	43/2778	132/8410	0.57756	0.999939	0.944533	FUN_007235/FUN_007427/FUN_015966/FUN_034465/FUN_024288/FUN_026808/FUN_021026/FUN_036065/FUN_027389/FUN_000627/FUN_000877/FUN_003610/FUN_005273/FUN_005826/FUN_006241/FUN_008161/FUN_008181/FUN_011747/FUN_012887/FUN_013634/FUN_014566/FUN_031546/FUN_024557/FUN_024707/FUN_025239/FUN_026089/FUN_020435/FUN_038592/FUN_038720/FUN_039282/FUN_027167/FUN_029102/FUN_029160/FUN_029164/FUN_029192/FUN_029198/FUN…
480	Glutathione metabolism	39/2778	120/8410	0.584004	0.999939	0.944533	FUN_000623/FUN_002190/FUN_015924/FUN_033430/FUN_025085/FUN_025091/FUN_018733/FUN_021735/FUN_000622/FUN_000624/FUN_003482/FUN_003944/FUN_004083/FUN_004084/FUN_012068/FUN_012980/FUN_013123/FUN_013512/FUN_016208/FUN_033416/FUN_033424/FUN_033427/FUN_024023/FUN_025070/FUN_025081/FUN_025094/FUN_025132/FUN_025229/FUN_026155/FUN_026543/FUN_020308/FUN_028108/FUN_000436/FUN_000617/FUN_007038/FUN_025083/FUN…
402	Benzoxazinoid biosynthesis	5/2778	15/8410	0.586329	0.999939	0.944533	FUN_015692/FUN_019026/FUN_019029/FUN_019030/FUN_019031
4915	Estrogen signaling pathway	69/2778	212/8410	0.586422	0.999939	0.944533	FUN_003385/FUN_005578/FUN_005579/FUN_005581/FUN_006817/FUN_008338/FUN_009199/FUN_009339/FUN_010475/FUN_010878/FUN_012155/FUN_015505/FUN_016467/FUN_023512/FUN_026652/FUN_019160/FUN_019163/FUN_020355/FUN_020861/FUN_023154/FUN_035961/FUN_036347/FUN_036845/FUN_038080/FUN_039809/FUN_028488/FUN_030724/FUN_001606/FUN_005817/FUN_008344/FUN_008896/FUN_008931/FUN_009180/FUN_009189/FUN_010474/FUN_040038/FUN…
4912	GnRH signaling pathway	13/2778	40/8410	0.58769	0.999939	0.944533	FUN_006817/FUN_028488/FUN_030724/FUN_005498/FUN_014368/FUN_014383/FUN_024989/FUN_026194/FUN_026646/FUN_036518/FUN_039331/FUN_031044/FUN_011477
52	Galactose metabolism	22/2778	68/8410	0.592912	0.999939	0.944533	FUN_013465/FUN_013527/FUN_015009/FUN_017480/FUN_032759/FUN_023891/FUN_025778/FUN_006677/FUN_009327/FUN_010559/FUN_012454/FUN_014014/FUN_017646/FUN_034842/FUN_024841/FUN_025324/FUN_021238/FUN_021412/FUN_038039/FUN_013402/FUN_013884/FUN_015010
4725	Cholinergic synapse	4/2778	12/8410	0.598376	0.999939	0.944533	FUN_024989/FUN_039331/FUN_029396/FUN_029553
20	Citrate cycle (TCA cycle)	20/2778	62/8410	0.599101	0.999939	0.944533	FUN_000432/FUN_012108/FUN_015930/FUN_021026/FUN_021416/FUN_003451/FUN_003864/FUN_007194/FUN_013858/FUN_016714/FUN_032460/FUN_020582/FUN_020673/FUN_021392/FUN_021659/FUN_021942/FUN_038592/FUN_038808/FUN_004035/FUN_034305
4261	Adrenergic signaling in cardiomyocytes	19/2778	59/8410	0.6025	0.999939	0.944533	FUN_000421/FUN_039936/FUN_006817/FUN_028488/FUN_030724/FUN_004047/FUN_005745/FUN_012229/FUN_014368/FUN_016107/FUN_024989/FUN_026194/FUN_026646/FUN_036518/FUN_039517/FUN_029553/FUN_030306/FUN_030914/FUN_031044
4510	Focal adhesion	10/2778	31/8410	0.603382	0.999939	0.944533	FUN_000421/FUN_015823/FUN_005202/FUN_011278/FUN_012229/FUN_025939/FUN_038776/FUN_039331/FUN_030259/FUN_029824
780	Biotin metabolism	8/2778	25/8410	0.617785	0.999939	0.944533	FUN_028233/FUN_006806/FUN_017569/FUN_025347/FUN_020992/FUN_028232/FUN_002378/FUN_025704
2020	Two-component system	8/2778	25/8410	0.617785	0.999939	0.944533	FUN_016022/FUN_034465/FUN_023534/FUN_024288/FUN_019735/FUN_020435/FUN_029192/FUN_029198
4146	Peroxisome	34/2778	106/8410	0.619443	0.999939	0.944533	FUN_001961/FUN_012451/FUN_013439/FUN_016956/FUN_031631/FUN_035514/FUN_018696/FUN_019789/FUN_022742/FUN_029538/FUN_001969/FUN_002744/FUN_003456/FUN_009073/FUN_010051/FUN_011268/FUN_013760/FUN_032195/FUN_032868/FUN_033985/FUN_023553/FUN_024095/FUN_018759/FUN_019790/FUN_019791/FUN_021007/FUN_022245/FUN_022991/FUN_036172/FUN_036468/FUN_037546/FUN_030751/FUN_032150/FUN_029939
4932	Non-alcoholic fatty liver disease	32/2778	100/8410	0.62431	0.999939	0.944533	FUN_007235/FUN_015966/FUN_024288/FUN_026808/FUN_021026/FUN_027389/FUN_000627/FUN_000976/FUN_001116/FUN_001160/FUN_003610/FUN_005202/FUN_005526/FUN_005826/FUN_011278/FUN_012887/FUN_014437/FUN_014598/FUN_016501/FUN_031546/FUN_025939/FUN_019504/FUN_020435/FUN_022343/FUN_038592/FUN_038776/FUN_038952/FUN_039613/FUN_029164/FUN_030259/FUN_010655/FUN_039662
4668	TNF signaling pathway	7/2778	22/8410	0.6269	0.999939	0.944533	FUN_008721/FUN_008731/FUN_008736/FUN_008722/FUN_008732/FUN_014368/FUN_039331
10	Glycolysis / Gluconeogenesis	49/2778	153/8410	0.635045	0.999939	0.944533	FUN_000823/FUN_000831/FUN_005084/FUN_007235/FUN_007432/FUN_017480/FUN_024224/FUN_026716/FUN_019836/FUN_019837/FUN_022000/FUN_022003/FUN_038215/FUN_038425/FUN_027513/FUN_039910/FUN_003451/FUN_003653/FUN_005078/FUN_005405/FUN_007194/FUN_009327/FUN_013162/FUN_013858/FUN_014014/FUN_016377/FUN_017678/FUN_017930/FUN_032460/FUN_034842/FUN_035255/FUN_025927/FUN_021238/FUN_021392/FUN_021412/FUN_021999/FUN…
562	Inositol phosphate metabolism	27/2778	85/8410	0.638343	0.999939	0.944533	FUN_005327/FUN_006808/FUN_009205/FUN_015486/FUN_018909/FUN_019836/FUN_019837/FUN_029410/FUN_004157/FUN_007461/FUN_007687/FUN_008665/FUN_013968/FUN_015883/FUN_016377/FUN_035060/FUN_018916/FUN_020982/FUN_039314/FUN_027919/FUN_028969/FUN_030207/FUN_004758/FUN_012176/FUN_025647/FUN_038291/FUN_029824
310	Lysine degradation	18/2778	57/8410	0.640989	0.999939	0.944533	FUN_001113/FUN_007314/FUN_012108/FUN_006683/FUN_009073/FUN_009225/FUN_009263/FUN_009266/FUN_009402/FUN_009407/FUN_016484/FUN_016714/FUN_035255/FUN_025927/FUN_039032/FUN_006726/FUN_034305/FUN_039043
5167	Kaposi sarcoma-associated herpesvirus infection	24/2778	76/8410	0.648419	0.999939	0.944533	FUN_001182/FUN_006817/FUN_008144/FUN_024810/FUN_028488/FUN_030724/FUN_005202/FUN_005737/FUN_011278/FUN_011615/FUN_014368/FUN_016728/FUN_025939/FUN_026194/FUN_026646/FUN_036518/FUN_037468/FUN_037982/FUN_038776/FUN_039331/FUN_029396/FUN_030259/FUN_031044/FUN_034265
1210	2-Oxocarboxylic acid metabolism	30/2778	95/8410	0.656186	0.999939	0.944533	FUN_000537/FUN_006777/FUN_006815/FUN_014546/FUN_015930/FUN_033289/FUN_033474/FUN_024396/FUN_040335/FUN_030111/FUN_030764/FUN_000078/FUN_003991/FUN_015161/FUN_024465/FUN_021436/FUN_021437/FUN_021659/FUN_021942/FUN_037811/FUN_038350/FUN_038353/FUN_038808/FUN_030489/FUN_030530/FUN_030533/FUN_030548/FUN_024754/FUN_030113/FUN_030155
4540	Gap junction	8/2778	26/8410	0.667854	0.999939	0.944533	FUN_000445/FUN_021422/FUN_007209/FUN_039331/FUN_039387/FUN_029553/FUN_030116/FUN_017472
4020	Calcium signaling pathway	19/2778	61/8410	0.669259	0.999939	0.944533	FUN_004126/FUN_005820/FUN_006817/FUN_008144/FUN_018909/FUN_038541/FUN_028488/FUN_030724/FUN_005737/FUN_011615/FUN_014368/FUN_031890/FUN_034677/FUN_024989/FUN_026111/FUN_026194/FUN_026646/FUN_036518/FUN_031044
4024	cAMP signaling pathway	19/2778	61/8410	0.669259	0.999939	0.944533	FUN_000421/FUN_006817/FUN_028488/FUN_030724/FUN_005202/FUN_012229/FUN_014368/FUN_014383/FUN_024989/FUN_025939/FUN_026194/FUN_026646/FUN_021007/FUN_036518/FUN_038776/FUN_039331/FUN_029553/FUN_030259/FUN_031044
261	Monobactam biosynthesis	4/2778	13/8410	0.66938	0.999939	0.944533	FUN_000274/FUN_020117/FUN_011168/FUN_024152
3040	Spliceosome	93/2778	291/8410	0.675176	0.999939	0.944533	FUN_001014/FUN_003052/FUN_004353/FUN_008517/FUN_008997/FUN_012155/FUN_013044/FUN_015656/FUN_015922/FUN_016467/FUN_035776/FUN_024217/FUN_019160/FUN_019163/FUN_020925/FUN_036154/FUN_038080/FUN_039583/FUN_039809/FUN_040225/FUN_030477/FUN_000187/FUN_000489/FUN_000878/FUN_003043/FUN_003050/FUN_003059/FUN_003937/FUN_004931/FUN_005013/FUN_005804/FUN_006939/FUN_008770/FUN_009870/FUN_009900/FUN_009901/FUN…
300	Lysine biosynthesis	7/2778	23/8410	0.679353	0.999939	0.944533	FUN_007314/FUN_020117/FUN_006853/FUN_011168/FUN_024152/FUN_039032/FUN_039043
513	Various types of N-glycan biosynthesis	11/2778	36/8410	0.683606	0.999939	0.944533	FUN_012347/FUN_000775/FUN_001355/FUN_004205/FUN_012084/FUN_040061/FUN_017547/FUN_037236/FUN_029462/FUN_012086/FUN_029734
5410	Hypertrophic cardiomyopathy	10/2778	33/8410	0.692427	0.999939	0.944533	FUN_000976/FUN_001160/FUN_005526/FUN_014437/FUN_014598/FUN_016107/FUN_016501/FUN_019504/FUN_022343/FUN_039613
5225	Hepatocellular carcinoma	32/2778	103/8410	0.69955	0.999939	0.944533	FUN_000623/FUN_002190/FUN_031712/FUN_033430/FUN_033500/FUN_018733/FUN_000622/FUN_000624/FUN_001757/FUN_003187/FUN_004083/FUN_004084/FUN_006715/FUN_011278/FUN_013512/FUN_016208/FUN_033416/FUN_033424/FUN_033427/FUN_024023/FUN_025081/FUN_025622/FUN_026155/FUN_026543/FUN_037982/FUN_039331/FUN_000436/FUN_000617/FUN_007038/FUN_026167/FUN_029824/FUN_030785
4520	Adherens junction	9/2778	30/8410	0.702378	0.999939	0.944533	FUN_000909/FUN_005202/FUN_025939/FUN_038776/FUN_039194/FUN_028215/FUN_030259/FUN_026011/FUN_026299
260	Glycine, serine and threonine metabolism	31/2778	100/8410	0.702929	0.999939	0.944533	FUN_000764/FUN_001148/FUN_007179/FUN_011203/FUN_014151/FUN_024986/FUN_019601/FUN_021365/FUN_038425/FUN_028050/FUN_000167/FUN_001147/FUN_001483/FUN_001877/FUN_003784/FUN_004208/FUN_009073/FUN_011202/FUN_013847/FUN_014160/FUN_015692/FUN_016349/FUN_024152/FUN_025076/FUN_025835/FUN_026292/FUN_020923/FUN_022324/FUN_022332/FUN_030690/FUN_011216
1524	Platinum drug resistance	37/2778	119/8410	0.706574	0.999939	0.944533	FUN_000623/FUN_002190/FUN_003655/FUN_008273/FUN_033430/FUN_034535/FUN_018733/FUN_019041/FUN_031440/FUN_000622/FUN_000624/FUN_004083/FUN_004084/FUN_013512/FUN_013918/FUN_015707/FUN_016208/FUN_032906/FUN_033416/FUN_033424/FUN_033427/FUN_034529/FUN_034530/FUN_034583/FUN_024023/FUN_025078/FUN_025080/FUN_025081/FUN_026155/FUN_026543/FUN_022765/FUN_000436/FUN_000617/FUN_007038/FUN_010614/FUN_026167/FUN…
4218	Cellular senescence	36/2778	116/8410	0.709587	0.999939	0.944533	FUN_000421/FUN_004126/FUN_006312/FUN_006708/FUN_006817/FUN_008144/FUN_034024/FUN_038541/FUN_028488/FUN_030724/FUN_000234/FUN_001572/FUN_004646/FUN_005737/FUN_005912/FUN_006150/FUN_011615/FUN_012229/FUN_014218/FUN_014315/FUN_014368/FUN_034677/FUN_026111/FUN_026194/FUN_026646/FUN_036518/FUN_036772/FUN_037982/FUN_038430/FUN_039331/FUN_039508/FUN_029608/FUN_030315/FUN_031044/FUN_004027/FUN_029824
4612	Antigen processing and presentation	67/2778	213/8410	0.713564	0.999939	0.944533	FUN_001736/FUN_003385/FUN_008338/FUN_010878/FUN_012155/FUN_015458/FUN_015505/FUN_015807/FUN_016467/FUN_023512/FUN_018845/FUN_019160/FUN_019163/FUN_020355/FUN_020861/FUN_020900/FUN_023154/FUN_035961/FUN_036347/FUN_036845/FUN_038080/FUN_039809/FUN_001564/FUN_005297/FUN_008207/FUN_008344/FUN_008896/FUN_008931/FUN_009180/FUN_010445/FUN_011987/FUN_040038/FUN_012147/FUN_012156/FUN_012157/FUN_012158/FUN…
4920	Adipocytokine signaling pathway	15/2778	50/8410	0.724582	0.999939	0.944533	FUN_001961/FUN_013439/FUN_029538/FUN_000976/FUN_001116/FUN_001160/FUN_001969/FUN_005526/FUN_014437/FUN_014598/FUN_016501/FUN_019504/FUN_022343/FUN_039613/FUN_039662
1230	Biosynthesis of amino acids	86/2778	273/8410	0.728236	0.999939	0.944533	FUN_000537/FUN_001136/FUN_004911/FUN_005084/FUN_005348/FUN_006777/FUN_007179/FUN_007314/FUN_011446/FUN_014546/FUN_015396/FUN_015930/FUN_016022/FUN_033289/FUN_033474/FUN_034630/FUN_024396/FUN_024470/FUN_019601/FUN_020117/FUN_020746/FUN_021365/FUN_022809/FUN_035998/FUN_037328/FUN_038215/FUN_038425/FUN_028050/FUN_030764/FUN_000078/FUN_001181/FUN_001877/FUN_003653/FUN_003991/FUN_004273/FUN_005078/FUN…
4650	Natural killer cell mediated cytotoxicity	8/2778	28/8410	0.755204	0.999939	0.944533	FUN_008144/FUN_005202/FUN_005737/FUN_011615/FUN_025939/FUN_038776/FUN_039331/FUN_030259
100	Steroid biosynthesis	11/2778	38/8410	0.757645	0.999939	0.944533	FUN_000666/FUN_002691/FUN_005794/FUN_008278/FUN_011104/FUN_011137/FUN_032431/FUN_019057/FUN_030171/FUN_021457/FUN_030170
720	Carbon fixation pathways in prokaryotes	11/2778	38/8410	0.757645	0.999939	0.944533	FUN_015930/FUN_032188/FUN_001661/FUN_003864/FUN_011368/FUN_015117/FUN_017930/FUN_021942/FUN_038808/FUN_039876/FUN_018405
4977	Vitamin digestion and absorption	3/2778	11/8410	0.759536	0.999939	0.944533	FUN_003655/FUN_022162/FUN_010614
4070	Phosphatidylinositol signaling system	28/2778	93/8410	0.760365	0.999939	0.944533	FUN_005327/FUN_006808/FUN_006817/FUN_009205/FUN_015486/FUN_026265/FUN_018909/FUN_028488/FUN_029410/FUN_030724/FUN_001024/FUN_004157/FUN_007461/FUN_007687/FUN_008665/FUN_014368/FUN_015883/FUN_016140/FUN_017509/FUN_035198/FUN_026194/FUN_026646/FUN_036518/FUN_027919/FUN_031044/FUN_004758/FUN_038291/FUN_029824
1521	EGFR tyrosine kinase inhibitor resistance	7/2778	25/8410	0.769294	0.999939	0.944533	FUN_021184/FUN_000503/FUN_007001/FUN_011278/FUN_021183/FUN_039331/FUN_029824
3430	Mismatch repair	13/2778	45/8410	0.771233	0.999939	0.944533	FUN_026399/FUN_028841/FUN_031440/FUN_000906/FUN_006713/FUN_013176/FUN_015381/FUN_032354/FUN_023856/FUN_036074/FUN_038102/FUN_027871/FUN_035462
3460	Fanconi anemia pathway	30/2778	100/8410	0.773412	0.999939	0.944533	FUN_000155/FUN_001888/FUN_008363/FUN_008463/FUN_010620/FUN_024121/FUN_000153/FUN_000906/FUN_001090/FUN_001890/FUN_001934/FUN_002881/FUN_007196/FUN_009521/FUN_010774/FUN_015381/FUN_040296/FUN_023856/FUN_019599/FUN_020772/FUN_022765/FUN_022837/FUN_038102/FUN_029071/FUN_029078/FUN_029083/FUN_029098/FUN_030315/FUN_001203/FUN_029088
4723	Retrograde endocannabinoid signaling	19/2778	65/8410	0.782442	0.999939	0.944533	FUN_011845/FUN_015966/FUN_017448/FUN_026808/FUN_037152/FUN_000627/FUN_002148/FUN_002211/FUN_003610/FUN_004202/FUN_005826/FUN_012887/FUN_015861/FUN_031546/FUN_037159/FUN_029164/FUN_029396/FUN_029553/FUN_010655
4150	mTOR signaling pathway	23/2778	78/8410	0.783571	0.999939	0.944533	FUN_021184/FUN_000503/FUN_000976/FUN_001160/FUN_005526/FUN_007001/FUN_011278/FUN_011737/FUN_014062/FUN_014598/FUN_033279/FUN_025239/FUN_020543/FUN_021183/FUN_022343/FUN_038776/FUN_039331/FUN_039613/FUN_027663/FUN_030300/FUN_018353/FUN_020777/FUN_029824
1212	Fatty acid metabolism	28/2778	95/8410	0.801728	0.999939	0.944533	FUN_001961/FUN_002821/FUN_003730/FUN_013439/FUN_017083/FUN_034924/FUN_037634/FUN_028233/FUN_029538/FUN_001464/FUN_001969/FUN_003731/FUN_011368/FUN_034904/FUN_024836/FUN_025347/FUN_025632/FUN_019220/FUN_020992/FUN_021007/FUN_023129/FUN_023130/FUN_039515/FUN_028232/FUN_030751/FUN_001507/FUN_025704/FUN_021290
3060	Protein export	18/2778	63/8410	0.812399	0.999939	0.944533	FUN_000302/FUN_024310/FUN_025299/FUN_039582/FUN_003557/FUN_005489/FUN_007452/FUN_009271/FUN_011597/FUN_011598/FUN_032266/FUN_032292/FUN_034755/FUN_025410/FUN_025656/FUN_001027/FUN_006705/FUN_031929
4922	Glucagon signaling pathway	32/2778	109/8410	0.821675	0.999939	0.944533	FUN_000170/FUN_005084/FUN_006817/FUN_008144/FUN_040160/FUN_028488/FUN_030724/FUN_000976/FUN_001160/FUN_003451/FUN_003653/FUN_004298/FUN_005078/FUN_005526/FUN_005737/FUN_011615/FUN_014368/FUN_014437/FUN_014598/FUN_016501/FUN_032098/FUN_032460/FUN_024989/FUN_026194/FUN_026646/FUN_019504/FUN_022343/FUN_036518/FUN_039613/FUN_030119/FUN_031044/FUN_004035
220	Arginine biosynthesis	11/2778	41/8410	0.844678	0.999939	0.944533	FUN_005348/FUN_006777/FUN_015565/FUN_016022/FUN_033289/FUN_024396/FUN_003991/FUN_011072/FUN_011073/FUN_024647/FUN_030489
4962	Vasopressin-regulated water reabsorption	10/2778	38/8410	0.855001	0.999939	0.944533	FUN_002195/FUN_021177/FUN_004838/FUN_007320/FUN_008121/FUN_011659/FUN_039468/FUN_011843/FUN_014271/FUN_033938
4340	Hedgehog signaling pathway	14/2778	52/8410	0.862425	0.999939	0.944533	FUN_000445/FUN_001197/FUN_039977/FUN_031290/FUN_001188/FUN_001192/FUN_001566/FUN_039923/FUN_006522/FUN_006736/FUN_011278/FUN_017469/FUN_018633/FUN_031143
760	Nicotinate and nicotinamide metabolism	7/2778	28/8410	0.867189	0.999939	0.944533	FUN_025812/FUN_000177/FUN_004760/FUN_009709/FUN_015808/FUN_013879/FUN_038159
640	Propanoate metabolism	11/2778	42/8410	0.867577	0.999939	0.944533	FUN_011816/FUN_001464/FUN_011368/FUN_011820/FUN_011821/FUN_016194/FUN_017930/FUN_035471/FUN_020582/FUN_020673/FUN_028969
4910	Insulin signaling pathway	39/2778	135/8410	0.870166	0.999939	0.944533	FUN_000170/FUN_000421/FUN_006817/FUN_012060/FUN_013770/FUN_021184/FUN_028488/FUN_030724/FUN_000503/FUN_000976/FUN_001160/FUN_003469/FUN_004298/FUN_005526/FUN_006643/FUN_007001/FUN_011278/FUN_012229/FUN_014014/FUN_014368/FUN_014437/FUN_014598/FUN_016501/FUN_032098/FUN_034842/FUN_026194/FUN_026646/FUN_019245/FUN_019504/FUN_021183/FUN_021412/FUN_021791/FUN_022343/FUN_036518/FUN_039331/FUN_039613/FUN…
1200	Carbon metabolism	89/2778	295/8410	0.870593	0.999939	0.944533	FUN_000432/FUN_000823/FUN_005084/FUN_007179/FUN_007235/FUN_007432/FUN_010635/FUN_011203/FUN_011446/FUN_011816/FUN_012108/FUN_014151/FUN_015930/FUN_032188/FUN_034630/FUN_024470/FUN_026716/FUN_019601/FUN_021026/FUN_021365/FUN_021416/FUN_038215/FUN_038425/FUN_028050/FUN_001464/FUN_001483/FUN_001661/FUN_001877/FUN_003451/FUN_003482/FUN_003653/FUN_005078/FUN_005405/FUN_006096/FUN_007194/FUN_011202/FUN…
630	Glyoxylate and dicarboxylate metabolism	24/2778	86/8410	0.871862	0.999939	0.944533	FUN_000432/FUN_007179/FUN_011203/FUN_014151/FUN_015930/FUN_016022/FUN_021365/FUN_021416/FUN_028050/FUN_001483/FUN_001877/FUN_011202/FUN_013760/FUN_014160/FUN_016349/FUN_024095/FUN_024765/FUN_025077/FUN_021942/FUN_038808/FUN_030690/FUN_011216/FUN_011944/FUN_021525
230	Purine metabolism	60/2778	203/8410	0.873703	0.999939	0.944533	FUN_000274/FUN_001162/FUN_005084/FUN_007377/FUN_008801/FUN_010484/FUN_010500/FUN_012000/FUN_015384/FUN_034682/FUN_024470/FUN_024632/FUN_024766/FUN_019293/FUN_020122/FUN_036055/FUN_029828/FUN_000177/FUN_003653/FUN_004200/FUN_005078/FUN_005098/FUN_006463/FUN_007068/FUN_007329/FUN_007617/FUN_008799/FUN_009709/FUN_013123/FUN_013176/FUN_014042/FUN_015236/FUN_032041/FUN_034751/FUN_024825/FUN_025070/FUN…
680	Methane metabolism	17/2778	63/8410	0.878037	0.999939	0.944533	FUN_007179/FUN_007235/FUN_032188/FUN_026716/FUN_021365/FUN_038215/FUN_038425/FUN_028050/FUN_001877/FUN_013162/FUN_015117/FUN_017930/FUN_026292/FUN_021238/FUN_038193/FUN_038194/FUN_028885
4120	Ubiquitin mediated proteolysis	52/2778	179/8410	0.890681	0.999939	0.944533	FUN_007726/FUN_008346/FUN_010429/FUN_033928/FUN_023704/FUN_024579/FUN_037472/FUN_037511/FUN_029460/FUN_031290/FUN_000388/FUN_001240/FUN_001566/FUN_008557/FUN_008986/FUN_009474/FUN_011235/FUN_011449/FUN_011842/FUN_012138/FUN_013459/FUN_014108/FUN_014559/FUN_040088/FUN_017469/FUN_032455/FUN_033659/FUN_033920/FUN_033922/FUN_033924/FUN_024327/FUN_024968/FUN_025135/FUN_025173/FUN_025248/FUN_025334/FUN…
540	Lipopolysaccharide biosynthesis	2/2778	10/8410	0.892518	0.999939	0.944533	FUN_038233/FUN_030932
250	Alanine, aspartate and glutamate metabolism	12/2778	47/8410	0.89692	0.999939	0.944533	FUN_016022/FUN_016347/FUN_013536/FUN_033166/FUN_024647/FUN_018452/FUN_018892/FUN_020923/FUN_021086/FUN_022324/FUN_029155/FUN_012977
61	Fatty acid biosynthesis	16/2778	61/8410	0.900043	0.999939	0.944533	FUN_001961/FUN_002821/FUN_013439/FUN_028233/FUN_029538/FUN_001969/FUN_011368/FUN_024836/FUN_025347/FUN_025632/FUN_020992/FUN_023129/FUN_023130/FUN_039515/FUN_028232/FUN_025704
3030	DNA replication	15/2778	58/8410	0.906354	0.999939	0.944533	FUN_026399/FUN_036585/FUN_028841/FUN_029222/FUN_000906/FUN_006713/FUN_013176/FUN_015381/FUN_032979/FUN_023856/FUN_036074/FUN_038102/FUN_027871/FUN_035462/FUN_019417
4923	Regulation of lipolysis in adipocytes	3/2778	15/8410	0.917247	0.999939	0.944533	FUN_005277/FUN_039387/FUN_029553
4392	Hippo signaling pathway - multiple species	2/2778	11/8410	0.922069	0.999939	0.944533	FUN_000445/FUN_013860
3015	mRNA surveillance pathway	44/2778	157/8410	0.925527	0.999939	0.944533	FUN_000421/FUN_039936/FUN_005100/FUN_005802/FUN_007326/FUN_007387/FUN_008997/FUN_011210/FUN_017656/FUN_034664/FUN_035056/FUN_035776/FUN_019078/FUN_038389/FUN_029782/FUN_000966/FUN_004047/FUN_005013/FUN_005745/FUN_010950/FUN_011992/FUN_012014/FUN_012229/FUN_012560/FUN_016567/FUN_017503/FUN_034088/FUN_034142/FUN_034486/FUN_034821/FUN_034870/FUN_024350/FUN_038254/FUN_038737/FUN_039517/FUN_027949/FUN…
5220	Chronic myeloid leukemia	3/2778	16/8410	0.937852	0.999939	0.944533	FUN_025838/FUN_037982/FUN_039331
4141	Protein processing in endoplasmic reticulum	119/2778	402/8410	0.940783	0.999939	0.944533	FUN_003385/FUN_004558/FUN_007090/FUN_008338/FUN_009339/FUN_010429/FUN_010840/FUN_010878/FUN_011004/FUN_011006/FUN_012155/FUN_014390/FUN_015505/FUN_016467/FUN_031652/FUN_034119/FUN_023512/FUN_024135/FUN_024579/FUN_026652/FUN_018876/FUN_019020/FUN_019160/FUN_019163/FUN_019508/FUN_020355/FUN_020861/FUN_021647/FUN_022623/FUN_023154/FUN_035961/FUN_036347/FUN_036845/FUN_038080/FUN_039809/FUN_031246/FUN…
970	Aminoacyl-tRNA biosynthesis	23/2778	89/8410	0.943503	0.999939	0.944533	FUN_007373/FUN_016064/FUN_024788/FUN_024845/FUN_039774/FUN_028307/FUN_001831/FUN_002377/FUN_005010/FUN_006069/FUN_006628/FUN_006740/FUN_007005/FUN_010730/FUN_010942/FUN_012764/FUN_031666/FUN_024432/FUN_018327/FUN_027624/FUN_028892/FUN_030594/FUN_001535
790	Folate biosynthesis	11/2778	47/8410	0.944685	0.999939	0.944533	FUN_012527/FUN_023534/FUN_020132/FUN_007487/FUN_007554/FUN_009327/FUN_012227/FUN_032479/FUN_033298/FUN_021370/FUN_038491
4724	Glutamatergic synapse	11/2778	47/8410	0.944685	0.999939	0.944533	FUN_008144/FUN_016022/FUN_004415/FUN_005737/FUN_011615/FUN_014383/FUN_017099/FUN_029396/FUN_029553/FUN_004027/FUN_011477
620	Pyruvate metabolism	32/2778	120/8410	0.946341	0.999939	0.944533	FUN_000432/FUN_039931/FUN_005084/FUN_010635/FUN_013495/FUN_032188/FUN_021416/FUN_037473/FUN_040315/FUN_001661/FUN_003451/FUN_003653/FUN_005078/FUN_006096/FUN_007194/FUN_011368/FUN_013499/FUN_013858/FUN_015117/FUN_016416/FUN_017930/FUN_032460/FUN_035255/FUN_025927/FUN_019524/FUN_021392/FUN_030119/FUN_004035/FUN_006726/FUN_011331/FUN_031684/FUN_029557
3018	RNA degradation	36/2778	136/8410	0.960443	0.999939	0.944533	FUN_005253/FUN_007622/FUN_020993/FUN_036016/FUN_038215/FUN_029043/FUN_029782/FUN_000164/FUN_000680/FUN_002328/FUN_002452/FUN_002802/FUN_005518/FUN_005541/FUN_013772/FUN_013892/FUN_014198/FUN_033799/FUN_034322/FUN_034817/FUN_040296/FUN_024350/FUN_018640/FUN_018976/FUN_019101/FUN_020748/FUN_021238/FUN_036028/FUN_037982/FUN_038254/FUN_039653/FUN_027949/FUN_030924/FUN_007017/FUN_017950/FUN_023014
510	N-Glycan biosynthesis	12/2778	53/8410	0.964456	0.999939	0.944533	FUN_001073/FUN_012347/FUN_000775/FUN_001355/FUN_003806/FUN_007516/FUN_040061/FUN_017547/FUN_017685/FUN_037236/FUN_038638/FUN_029462
5418	Fluid shear stress and atherosclerosis	95/2778	332/8410	0.965724	0.999939	0.944533	FUN_000623/FUN_002190/FUN_003385/FUN_006817/FUN_007096/FUN_007097/FUN_007098/FUN_007099/FUN_008338/FUN_009339/FUN_010878/FUN_012748/FUN_015458/FUN_015505/FUN_015547/FUN_033430/FUN_023512/FUN_026652/FUN_018733/FUN_020355/FUN_020861/FUN_023154/FUN_035961/FUN_036347/FUN_036845/FUN_028488/FUN_030724/FUN_000622/FUN_000624/FUN_000976/FUN_001160/FUN_004083/FUN_004084/FUN_005202/FUN_005297/FUN_005299/FUN…
4979	Cholesterol metabolism	3/2778	19/8410	0.974579	0.999939	0.944533	FUN_004126/FUN_030427/FUN_026111
3420	Nucleotide excision repair	17/2778	74/8410	0.978484	0.999939	0.944533	FUN_004558/FUN_034049/FUN_028841/FUN_000906/FUN_006713/FUN_013176/FUN_014716/FUN_015381/FUN_032455/FUN_023856/FUN_019386/FUN_022765/FUN_036074/FUN_038102/FUN_027871/FUN_035462/FUN_019417
710	Carbon fixation in photosynthetic organisms	19/2778	82/8410	0.981138	0.999939	0.944533	FUN_000432/FUN_010635/FUN_032188/FUN_021416/FUN_001661/FUN_006096/FUN_007194/FUN_012268/FUN_015117/FUN_016377/FUN_032747/FUN_021392/FUN_038193/FUN_038194/FUN_028885/FUN_030207/FUN_011331/FUN_012176/FUN_023753
30	Pentose phosphate pathway	13/2778	60/8410	0.981195	0.999939	0.944533	FUN_000823/FUN_007432/FUN_024224/FUN_024470/FUN_003482/FUN_005405/FUN_032747/FUN_025229/FUN_021238/FUN_038193/FUN_038194/FUN_028885/FUN_010595
5322	Systemic lupus erythematosus	8/2778	41/8410	0.981805	0.999939	0.944533	FUN_019182/FUN_019185/FUN_019194/FUN_019578/FUN_021852/FUN_022901/FUN_029107/FUN_031044
3050	Proteasome	14/2778	64/8410	0.98216	0.999939	0.944533	FUN_005175/FUN_005348/FUN_014780/FUN_014945/FUN_032944/FUN_019383/FUN_007509/FUN_010670/FUN_016290/FUN_024397/FUN_024398/FUN_029258/FUN_030770/FUN_029824
4136	Autophagy - other	10/2778	49/8410	0.98261	0.999939	0.944533	FUN_001182/FUN_024810/FUN_001104/FUN_004047/FUN_007995/FUN_011737/FUN_016728/FUN_020543/FUN_037468/FUN_034265
3008	Ribosome biogenesis in eukaryotes	32/2778	130/8410	0.985955	0.999939	0.944533	FUN_005253/FUN_006380/FUN_008528/FUN_015555/FUN_034383/FUN_024507/FUN_024621/FUN_037203/FUN_038068/FUN_039583/FUN_027172/FUN_027473/FUN_001431/FUN_005174/FUN_010600/FUN_012611/FUN_034386/FUN_024506/FUN_024559/FUN_019267/FUN_019551/FUN_020400/FUN_020807/FUN_038290/FUN_027569/FUN_028864/FUN_031030/FUN_013140/FUN_013478/FUN_017133/FUN_023892/FUN_029239
3010	Ribosome	90/2778	327/8410	0.987728	0.999939	0.944533	FUN_000430/FUN_001759/FUN_007607/FUN_008670/FUN_009651/FUN_010139/FUN_010691/FUN_012380/FUN_013045/FUN_013527/FUN_013553/FUN_014580/FUN_015554/FUN_017653/FUN_033858/FUN_024873/FUN_019323/FUN_021184/FUN_035899/FUN_036562/FUN_029047/FUN_029248/FUN_029733/FUN_000349/FUN_000454/FUN_001163/FUN_002065/FUN_002549/FUN_006790/FUN_007001/FUN_007136/FUN_007351/FUN_010559/FUN_010633/FUN_012061/FUN_013072/FUN…
4152	AMPK signaling pathway	31/2778	129/8410	0.990332	0.999939	0.944533	FUN_002638/FUN_002655/FUN_039936/FUN_006312/FUN_006708/FUN_034924/FUN_019955/FUN_000976/FUN_001116/FUN_001160/FUN_002898/FUN_004047/FUN_005526/FUN_005745/FUN_005912/FUN_040037/FUN_014218/FUN_014437/FUN_014598/FUN_016501/FUN_034904/FUN_019504/FUN_021238/FUN_022343/FUN_039517/FUN_039613/FUN_028885/FUN_030306/FUN_030914/FUN_039662/FUN_030493
511	Other glycan degradation	2/2778	19/8410	0.994939	0.999939	0.944533	FUN_012084/FUN_012086
3022	Basal transcription factors	13/2778	68/8410	0.996471	0.999939	0.944533	FUN_004999/FUN_007591/FUN_019451/FUN_022656/FUN_037845/FUN_007138/FUN_007599/FUN_017098/FUN_024158/FUN_026406/FUN_019386/FUN_005525/FUN_030803
3440	Homologous recombination	20/2778	95/8410	0.996537	0.999939	0.944533	FUN_008463/FUN_034024/FUN_024121/FUN_024961/FUN_026399/FUN_027803/FUN_000906/FUN_004993/FUN_008101/FUN_013176/FUN_015381/FUN_040296/FUN_023856/FUN_024596/FUN_019296/FUN_020093/FUN_020772/FUN_038102/FUN_039222/FUN_035462
3410	Base excision repair	10/2778	57/8410	0.997239	0.999939	0.944533	FUN_017916/FUN_013176/FUN_017325/FUN_017330/FUN_021444/FUN_037430/FUN_037601/FUN_011839/FUN_035462/FUN_019417
4110	Cell cycle	36/2778	159/8410	0.998582	0.999939	0.944533	FUN_006312/FUN_006708/FUN_007726/FUN_008094/FUN_010429/FUN_023704/FUN_023136/FUN_036585/FUN_037472/FUN_037511/FUN_029222/FUN_031290/FUN_000388/FUN_001566/FUN_003957/FUN_005912/FUN_009474/FUN_010286/FUN_011278/FUN_011842/FUN_014218/FUN_016393/FUN_032979/FUN_033363/FUN_034700/FUN_024968/FUN_025838/FUN_037536/FUN_037982/FUN_027663/FUN_030315/FUN_030736/FUN_001084/FUN_010046/FUN_013101/FUN_017002

## Sheet: DMGs in Mds_L vs. Mwt_L 
Table S2_2.KEGG enrichment analysis of DMGs in Mds_L vs. Mwt_L
ID	Description	GeneRatio	BgRatio	pvalue	p.adjust	qvalue	geneID	Count
909	Sesquiterpenoid and triterpenoid biosynthesis	27/2611	47/8410	0.000154231	0.033305	0.0310484	FUN_009986/FUN_010028/FUN_013644/FUN_013646/FUN_031818/FUN_031822/FUN_031825/FUN_034016/FUN_034050/FUN_034056/FUN_034092/FUN_034107/FUN_034110/FUN_000068/FUN_000664/FUN_013649/FUN_034014/FUN_034051/FUN_034055/FUN_034099/FUN_021457/FUN_030402/FUN_031826/FUN_034270/FUN_034277/FUN_019109/FUN_030171	27
4016	MAPK signaling pathway - plant	85/2611	197/8410	0.000195337	0.033305	0.0310484	FUN_000413/FUN_000883/FUN_002476/FUN_003311/FUN_003354/FUN_005691/FUN_006817/FUN_008494/FUN_008495/FUN_008968/FUN_009209/FUN_011485/FUN_011489/FUN_011654/FUN_014004/FUN_014368/FUN_032179/FUN_032207/FUN_032220/FUN_032451/FUN_024373/FUN_024623/FUN_024975/FUN_025170/FUN_025176/FUN_025319/FUN_025459/FUN_025644/FUN_026194/FUN_019305/FUN_021668/FUN_037563/FUN_037881/FUN_038199/FUN_039709/FUN_030145/FUN…	85
592	alpha-Linolenic acid metabolism	45/2611	93/8410	0.000326827	0.0371494	0.0346322	FUN_007751/FUN_008062/FUN_010937/FUN_015276/FUN_032051/FUN_023923/FUN_023944/FUN_023947/FUN_023954/FUN_024738/FUN_022719/FUN_029277/FUN_029323/FUN_029327/FUN_029335/FUN_029336/FUN_029547/FUN_030726/FUN_000696/FUN_007748/FUN_010297/FUN_016952/FUN_018478/FUN_021007/FUN_022721/FUN_037392/FUN_039289/FUN_039507/FUN_029270/FUN_029273/FUN_029325/FUN_029332/FUN_030729/FUN_030734/FUN_003619/FUN_007745/FUN…	45
4075	Plant hormone signal transduction	120/2611	302/8410	0.000686617	0.0585341	0.0545679	FUN_000413/FUN_000943/FUN_003338/FUN_005691/FUN_005976/FUN_006002/FUN_007279/FUN_009171/FUN_009209/FUN_009880/FUN_010576/FUN_011568/FUN_012278/FUN_014107/FUN_014219/FUN_015925/FUN_016103/FUN_016279/FUN_016689/FUN_031904/FUN_031907/FUN_024373/FUN_024623/FUN_024702/FUN_024848/FUN_024975/FUN_025459/FUN_026609/FUN_019009/FUN_019514/FUN_019730/FUN_019732/FUN_019735/FUN_020389/FUN_021668/FUN_021882/FUN…	120
350	Tyrosine metabolism	34/2611	69/8410	0.00113206	0.0772068	0.0719755	FUN_000784/FUN_006148/FUN_007235/FUN_007249/FUN_011150/FUN_013162/FUN_014160/FUN_015058/FUN_031963/FUN_031964/FUN_026716/FUN_040132/FUN_037135/FUN_030726/FUN_000165/FUN_016952/FUN_031965/FUN_025835/FUN_021219/FUN_030729/FUN_030734/FUN_000167/FUN_014298/FUN_016203/FUN_016903/FUN_031958/FUN_033720/FUN_033827/FUN_022274/FUN_027512/FUN_027513/FUN_027515/FUN_027523/FUN_030840	34
625	Chloroalkane and chloroalkene degradation	12/2611	18/8410	0.00197208	0.11208	0.104486	FUN_003943/FUN_007235/FUN_013162/FUN_026716/FUN_030726/FUN_016952/FUN_035255/FUN_025927/FUN_038695/FUN_006726/FUN_027515/FUN_027523	12
360	Phenylalanine metabolism	31/2611	64/8410	0.00259764	0.126542	0.117968	FUN_000784/FUN_006148/FUN_010557/FUN_011900/FUN_014160/FUN_015058/FUN_033879/FUN_018732/FUN_040132/FUN_039291/FUN_030218/FUN_030219/FUN_000165/FUN_010554/FUN_025835/FUN_021219/FUN_021666/FUN_038351/FUN_028487/FUN_029772/FUN_030224/FUN_000167/FUN_013139/FUN_014298/FUN_016203/FUN_016903/FUN_033827/FUN_019523/FUN_022274/FUN_030222/FUN_030840	31
591	Linoleic acid metabolism	32/2611	68/8410	0.00395182	0.152212	0.141898	FUN_007854/FUN_008062/FUN_009936/FUN_032051/FUN_034108/FUN_034109/FUN_023968/FUN_025801/FUN_025811/FUN_021562/FUN_021576/FUN_021579/FUN_022719/FUN_000696/FUN_005904/FUN_005915/FUN_009934/FUN_016306/FUN_034267/FUN_025799/FUN_025805/FUN_018478/FUN_021578/FUN_022721/FUN_037392/FUN_039289/FUN_003619/FUN_013783/FUN_025067/FUN_025794/FUN_025796/FUN_022718	32
140	Steroid hormone biosynthesis	48/2611	112/8410	0.00525965	0.163049	0.152001	FUN_005467/FUN_005471/FUN_007854/FUN_009936/FUN_010678/FUN_034108/FUN_034109/FUN_023968/FUN_024863/FUN_025801/FUN_025811/FUN_019026/FUN_019029/FUN_021414/FUN_021562/FUN_021576/FUN_021579/FUN_030656/FUN_030657/FUN_030658/FUN_005468/FUN_005476/FUN_005904/FUN_005915/FUN_005916/FUN_009485/FUN_009934/FUN_012829/FUN_016306/FUN_033274/FUN_034267/FUN_034613/FUN_024805/FUN_024862/FUN_025799/FUN_025805/FUN…	48
630	Glyoxylate and dicarboxylate metabolism	38/2611	86/8410	0.0067652	0.177456	0.165432	FUN_000432/FUN_001877/FUN_011203/FUN_014160/FUN_015930/FUN_016022/FUN_034901/FUN_025077/FUN_021525/FUN_031104/FUN_001483/FUN_006835/FUN_007179/FUN_013761/FUN_013908/FUN_015659/FUN_016059/FUN_016735/FUN_032883/FUN_024095/FUN_036255/FUN_003774/FUN_005730/FUN_011202/FUN_011216/FUN_013883/FUN_014298/FUN_015969/FUN_016012/FUN_033158/FUN_033445/FUN_033699/FUN_026189/FUN_021365/FUN_038280/FUN_038808/FUN…	38
250	Alanine, aspartate and glutamate metabolism	23/2611	47/8410	0.00762243	0.185661	0.173081	FUN_006148/FUN_012977/FUN_013836/FUN_015058/FUN_016022/FUN_033166/FUN_034901/FUN_024019/FUN_020923/FUN_037800/FUN_029155/FUN_002619/FUN_007109/FUN_034342/FUN_018452/FUN_018892/FUN_021086/FUN_037815/FUN_003774/FUN_013536/FUN_025684/FUN_036213/FUN_038280	23
380	Tryptophan metabolism	59/2611	147/8410	0.011503	0.245159	0.228547	FUN_003846/FUN_003943/FUN_004447/FUN_006815/FUN_007677/FUN_009936/FUN_010678/FUN_034108/FUN_034109/FUN_023968/FUN_025801/FUN_025811/FUN_019026/FUN_019029/FUN_020100/FUN_021414/FUN_021562/FUN_021576/FUN_021579/FUN_039840/FUN_030218/FUN_030219/FUN_030530/FUN_004004/FUN_005904/FUN_005915/FUN_009934/FUN_012829/FUN_016306/FUN_034267/FUN_035255/FUN_024095/FUN_025799/FUN_025805/FUN_025927/FUN_018485/FUN…	59
943	Isoflavonoid biosynthesis	22/2611	46/8410	0.0124105	0.246862	0.230136	FUN_001761/FUN_011108/FUN_011110/FUN_011111/FUN_017218/FUN_017240/FUN_021562/FUN_021576/FUN_021579/FUN_005904/FUN_005915/FUN_005916/FUN_017227/FUN_017228/FUN_019236/FUN_021578/FUN_011141/FUN_017215/FUN_017223/FUN_017229/FUN_017231/FUN_017237	22
626	Naphthalene degradation	7/2611	11/8410	0.0260956	0.367733	0.342817	FUN_007235/FUN_013162/FUN_026716/FUN_030726/FUN_016952/FUN_027515/FUN_027523	7
4977	Vitamin digestion and absorption	7/2611	11/8410	0.0260956	0.367733	0.342817	FUN_003655/FUN_003672/FUN_032518/FUN_033540/FUN_033548/FUN_010614/FUN_031256	7
944	Flavone and flavonol biosynthesis	12/2611	23/8410	0.0279048	0.367733	0.342817	FUN_010557/FUN_017218/FUN_017240/FUN_010554/FUN_017227/FUN_017228/FUN_027744/FUN_017215/FUN_017223/FUN_017229/FUN_017231/FUN_017237	12
270	Cysteine and methionine metabolism	44/2611	110/8410	0.028071	0.367733	0.342817	FUN_000432/FUN_006148/FUN_006690/FUN_011485/FUN_015058/FUN_024152/FUN_040184/FUN_025450/FUN_020923/FUN_021436/FUN_035998/FUN_030155/FUN_001129/FUN_001876/FUN_011446/FUN_016636/FUN_016656/FUN_023774/FUN_025093/FUN_022509/FUN_022850/FUN_022851/FUN_038875/FUN_039268/FUN_039509/FUN_028318/FUN_029887/FUN_030153/FUN_030154/FUN_004454/FUN_004573/FUN_016633/FUN_017059/FUN_033158/FUN_033699/FUN_033827/FUN…	44
5145	Toxoplasmosis	130/2611	364/8410	0.0291167	0.367733	0.342817	FUN_000896/FUN_002447/FUN_005906/FUN_005908/FUN_005911/FUN_006744/FUN_008494/FUN_008495/FUN_008968/FUN_009842/FUN_012157/FUN_012177/FUN_012325/FUN_014447/FUN_014623/FUN_014667/FUN_015431/FUN_015899/FUN_016229/FUN_016233/FUN_016237/FUN_016244/FUN_016245/FUN_016253/FUN_016255/FUN_016274/FUN_016881/FUN_016884/FUN_016890/FUN_016894/FUN_031791/FUN_031798/FUN_031800/FUN_032179/FUN_032207/FUN_032220/FUN…	130
460	Cyanoamino acid metabolism	52/2611	134/8410	0.0329803	0.376181	0.350692	FUN_000983/FUN_000992/FUN_000994/FUN_001049/FUN_001877/FUN_009936/FUN_033980/FUN_034108/FUN_025811/FUN_018482/FUN_018486/FUN_021525/FUN_037592/FUN_038350/FUN_038485/FUN_000993/FUN_004307/FUN_006835/FUN_007179/FUN_007294/FUN_007295/FUN_009934/FUN_010107/FUN_011446/FUN_011714/FUN_013908/FUN_016306/FUN_034089/FUN_018484/FUN_018485/FUN_018509/FUN_020097/FUN_020192/FUN_020194/FUN_023137/FUN_037811/FUN…	52
1230	Biosynthesis of amino acids	99/2611	273/8410	0.0350549	0.376181	0.350692	FUN_000537/FUN_001136/FUN_001877/FUN_003347/FUN_039935/FUN_003653/FUN_004911/FUN_005834/FUN_006148/FUN_007311/FUN_011068/FUN_011168/FUN_012333/FUN_012977/FUN_015058/FUN_015930/FUN_016022/FUN_016377/FUN_034308/FUN_024152/FUN_024470/FUN_024754/FUN_018315/FUN_018936/FUN_019637/FUN_020746/FUN_040132/FUN_021436/FUN_022809/FUN_035998/FUN_037328/FUN_037354/FUN_038193/FUN_038774/FUN_029184/FUN_030155/FUN…	99
4010	MAPK signaling pathway	141/2611	400/8410	0.0364523	0.376181	0.350692	FUN_000896/FUN_001974/FUN_001978/FUN_005202/FUN_005330/FUN_005906/FUN_005908/FUN_005911/FUN_006744/FUN_008494/FUN_008495/FUN_008968/FUN_009842/FUN_012157/FUN_012177/FUN_012325/FUN_014368/FUN_014447/FUN_014623/FUN_014667/FUN_015431/FUN_015899/FUN_016055/FUN_016229/FUN_016233/FUN_016237/FUN_016244/FUN_016245/FUN_016253/FUN_016255/FUN_016274/FUN_016881/FUN_016884/FUN_016890/FUN_016894/FUN_031791/FUN…	141
330	Arginine and proline metabolism	36/2611	89/8410	0.0370914	0.376181	0.350692	FUN_003943/FUN_006148/FUN_011068/FUN_015058/FUN_016222/FUN_017218/FUN_017240/FUN_037328/FUN_037354/FUN_029159/FUN_030218/FUN_030219/FUN_011070/FUN_013517/FUN_015565/FUN_017227/FUN_017228/FUN_035255/FUN_025927/FUN_037319/FUN_038695/FUN_028487/FUN_029933/FUN_030224/FUN_004454/FUN_006726/FUN_011073/FUN_017059/FUN_017215/FUN_017223/FUN_017229/FUN_017231/FUN_017237/FUN_019845/FUN_027985/FUN_030222	36
627	Aminobenzoate degradation	8/2611	14/8410	0.0383245	0.376181	0.350692	FUN_021633/FUN_030218/FUN_030219/FUN_031104/FUN_028487/FUN_030224/FUN_019884/FUN_030222	8
643	Styrene degradation	10/2611	19/8410	0.040767	0.376181	0.350692	FUN_007249/FUN_011150/FUN_037135/FUN_030218/FUN_030219/FUN_028487/FUN_030224/FUN_033720/FUN_019884/FUN_030222	10
4620	Toll-like receptor signaling pathway	115/2611	325/8410	0.0493292	0.415574	0.387416	FUN_000896/FUN_005202/FUN_005906/FUN_005908/FUN_005911/FUN_006744/FUN_008494/FUN_008495/FUN_008968/FUN_009842/FUN_012177/FUN_012325/FUN_014447/FUN_014623/FUN_014667/FUN_015431/FUN_015899/FUN_016229/FUN_016233/FUN_016237/FUN_016244/FUN_016245/FUN_016253/FUN_016255/FUN_016274/FUN_016881/FUN_016884/FUN_016890/FUN_016894/FUN_031791/FUN_031798/FUN_031800/FUN_032179/FUN_032207/FUN_032220/FUN_032451/FUN…	115
980	Metabolism of xenobiotics by cytochrome P450	56/2611	149/8410	0.0510699	0.415574	0.387416	FUN_000617/FUN_000622/FUN_001130/FUN_007235/FUN_009936/FUN_010446/FUN_010678/FUN_013162/FUN_016207/FUN_033416/FUN_033423/FUN_033425/FUN_033426/FUN_033430/FUN_033435/FUN_034108/FUN_034109/FUN_023968/FUN_025801/FUN_025811/FUN_026158/FUN_026716/FUN_018733/FUN_019026/FUN_019029/FUN_021414/FUN_021562/FUN_021576/FUN_021579/FUN_030726/FUN_000625/FUN_000892/FUN_005904/FUN_005915/FUN_009934/FUN_012829/FUN…	56
960	Tropane, piperidine and pyridine alkaloid biosynthesis	14/2611	30/8410	0.0522834	0.415574	0.387416	FUN_006148/FUN_014160/FUN_015058/FUN_019059/FUN_040132/FUN_000165/FUN_025835/FUN_019063/FUN_019069/FUN_021219/FUN_021987/FUN_000167/FUN_014298/FUN_033827	14
521	Streptomycin biosynthesis	6/2611	10/8410	0.055382	0.415574	0.387416	FUN_004829/FUN_012743/FUN_034842/FUN_032854/FUN_020982/FUN_039339	6
220	Arginine biosynthesis	18/2611	41/8410	0.0561258	0.415574	0.387416	FUN_005834/FUN_006148/FUN_011068/FUN_015058/FUN_016022/FUN_003991/FUN_007109/FUN_011070/FUN_014549/FUN_015565/FUN_037815/FUN_003774/FUN_005347/FUN_005348/FUN_011073/FUN_025684/FUN_036213/FUN_038280	18
590	Arachidonic acid metabolism	28/2611	69/8410	0.0584687	0.415574	0.387416	FUN_001130/FUN_005547/FUN_007854/FUN_011995/FUN_034108/FUN_034109/FUN_023968/FUN_025085/FUN_025801/FUN_025811/FUN_021562/FUN_021576/FUN_021579/FUN_000696/FUN_002375/FUN_016306/FUN_034267/FUN_025799/FUN_025805/FUN_021578/FUN_037392/FUN_039289/FUN_025067/FUN_025083/FUN_025794/FUN_025796/FUN_036020/FUN_027994	28
905	Brassinosteroid biosynthesis	23/2611	55/8410	0.0589112	0.415574	0.387416	FUN_004376/FUN_004382/FUN_004421/FUN_004423/FUN_004424/FUN_004433/FUN_012314/FUN_021562/FUN_021576/FUN_021579/FUN_004387/FUN_004428/FUN_005904/FUN_005915/FUN_005916/FUN_013784/FUN_021578/FUN_038591/FUN_039117/FUN_027408/FUN_013909/FUN_039120/FUN_039546	23
750	Vitamin B6 metabolism	10/2611	20/8410	0.0593966	0.415574	0.387416	FUN_007048/FUN_014624/FUN_019428/FUN_022165/FUN_013920/FUN_015877/FUN_039193/FUN_011643/FUN_013921/FUN_039275	10
400	Phenylalanine, tyrosine and tryptophan biosynthesis	19/2611	44/8410	0.0597159	0.415574	0.387416	FUN_004911/FUN_006148/FUN_012333/FUN_015058/FUN_018936/FUN_019637/FUN_020746/FUN_040132/FUN_022809/FUN_038774/FUN_011934/FUN_015277/FUN_025883/FUN_020749/FUN_020844/FUN_021170/FUN_021219/FUN_005531/FUN_033827	19
4727	GABAergic synapse	20/2611	47/8410	0.0630308	0.415831	0.387655	FUN_002148/FUN_004415/FUN_014525/FUN_016022/FUN_031697/FUN_024810/FUN_020132/FUN_037159/FUN_037233/FUN_037468/FUN_037531/FUN_032050/FUN_033286/FUN_021957/FUN_037152/FUN_004202/FUN_013536/FUN_015861/FUN_038280/FUN_029684	20
1200	Carbon metabolism	104/2611	295/8410	0.0646306	0.415831	0.387655	FUN_000432/FUN_001877/FUN_003347/FUN_039935/FUN_003653/FUN_004555/FUN_006148/FUN_007235/FUN_011203/FUN_011821/FUN_013162/FUN_014160/FUN_015058/FUN_015930/FUN_016377/FUN_032460/FUN_034842/FUN_034901/FUN_023753/FUN_024470/FUN_026716/FUN_018315/FUN_018404/FUN_018405/FUN_021525/FUN_022533/FUN_036256/FUN_038193/FUN_028969/FUN_031104/FUN_001129/FUN_001464/FUN_001483/FUN_001661/FUN_003482/FUN_006835/FUN…	104
562	Inositol phosphate metabolism	33/2611	85/8410	0.076843	0.456344	0.425423	FUN_004979/FUN_006808/FUN_007228/FUN_007765/FUN_010179/FUN_013968/FUN_015486/FUN_015883/FUN_016377/FUN_031584/FUN_035060/FUN_019837/FUN_037161/FUN_028969/FUN_001845/FUN_007687/FUN_008665/FUN_025403/FUN_019836/FUN_021827/FUN_022238/FUN_027481/FUN_012176/FUN_013719/FUN_032854/FUN_024326/FUN_025647/FUN_018916/FUN_020982/FUN_038291/FUN_039314/FUN_028975/FUN_030207	33
4626	Plant-pathogen interaction	160/2611	469/8410	0.0776186	0.456344	0.425423	FUN_002447/FUN_002523/FUN_002769/FUN_003311/FUN_006676/FUN_006817/FUN_007212/FUN_008423/FUN_008494/FUN_008495/FUN_008805/FUN_008896/FUN_008968/FUN_009339/FUN_010878/FUN_011489/FUN_011654/FUN_012027/FUN_012029/FUN_012712/FUN_012987/FUN_014072/FUN_014368/FUN_014493/FUN_014610/FUN_015151/FUN_015931/FUN_032179/FUN_032207/FUN_032220/FUN_032451/FUN_032551/FUN_032554/FUN_033458/FUN_033459/FUN_034757/FUN…	160
71	Fatty acid degradation	22/2611	54/8410	0.0833292	0.465824	0.434261	FUN_003943/FUN_007235/FUN_013162/FUN_015276/FUN_024738/FUN_026716/FUN_030726/FUN_001464/FUN_016952/FUN_035255/FUN_025927/FUN_021007/FUN_038695/FUN_039507/FUN_030729/FUN_030734/FUN_001969/FUN_006726/FUN_027512/FUN_027513/FUN_027515/FUN_027523	22
280	Valine, leucine and isoleucine degradation	23/2611	57/8410	0.0858582	0.47222	0.440224	FUN_003943/FUN_011821/FUN_035471/FUN_035514/FUN_024984/FUN_020923/FUN_021436/FUN_028969/FUN_030155/FUN_001464/FUN_011820/FUN_032545/FUN_035255/FUN_025927/FUN_018319/FUN_038695/FUN_027506/FUN_030153/FUN_030154/FUN_006726/FUN_036945/FUN_028975/FUN_030152	23
600	Sphingolipid metabolism	14/2611	32/8410	0.0886541	0.47236	0.440354	FUN_003494/FUN_031874/FUN_031890/FUN_024742/FUN_019011/FUN_037548/FUN_039596/FUN_027820/FUN_005947/FUN_027998/FUN_004449/FUN_012454/FUN_031621/FUN_025579	14
902	Monoterpenoid biosynthesis	14/2611	32/8410	0.0886541	0.47236	0.440354	FUN_002020/FUN_002728/FUN_004468/FUN_004498/FUN_011334/FUN_031822/FUN_031825/FUN_002032/FUN_011332/FUN_011336/FUN_011342/FUN_020113/FUN_004496/FUN_031826	14
410	beta-Alanine metabolism	19/2611	46/8410	0.0909151	0.473556	0.441469	FUN_003943/FUN_011821/FUN_016222/FUN_028969/FUN_000165/FUN_001464/FUN_011820/FUN_013517/FUN_035028/FUN_035255/FUN_025835/FUN_025927/FUN_038695/FUN_027506/FUN_028876/FUN_000167/FUN_006726/FUN_013536/FUN_028975	19
4925	Aldosterone synthesis and secretion	11/2611	24/8410	0.0916561	0.473556	0.441469	FUN_002211/FUN_006817/FUN_011654/FUN_014368/FUN_026194/FUN_030724/FUN_028488/FUN_030984/FUN_001282/FUN_002313/FUN_022973	11
1524	Platinum drug resistance	44/2611	119/8410	0.0967228	0.492276	0.45892	FUN_000617/FUN_000622/FUN_003655/FUN_003672/FUN_009857/FUN_010446/FUN_013917/FUN_015707/FUN_016207/FUN_032518/FUN_033416/FUN_033423/FUN_033425/FUN_033426/FUN_033430/FUN_033435/FUN_033540/FUN_033548/FUN_034530/FUN_034581/FUN_026158/FUN_018733/FUN_019041/FUN_000625/FUN_000892/FUN_005630/FUN_007627/FUN_010614/FUN_012801/FUN_013918/FUN_016208/FUN_032943/FUN_033424/FUN_034535/FUN_034583/FUN_026168/FUN…	44
920	Sulfur metabolism	14/2611	33/8410	0.111608	0.54369	0.506851	FUN_000274/FUN_031683/FUN_021508/FUN_030037/FUN_001129/FUN_011446/FUN_022850/FUN_022851/FUN_038875/FUN_031880/FUN_031926/FUN_034630/FUN_034631/FUN_034658	14
4710	Circadian rhythm	22/2611	56/8410	0.117781	0.565681	0.527352	FUN_000445/FUN_005526/FUN_009476/FUN_009638/FUN_014598/FUN_033210/FUN_018362/FUN_019504/FUN_022343/FUN_030271/FUN_001160/FUN_001566/FUN_001570/FUN_014176/FUN_024720/FUN_039613/FUN_039771/FUN_011681/FUN_012441/FUN_031547/FUN_040216/FUN_030912	22
780	Biotin metabolism	11/2611	25/8410	0.119452	0.565737	0.527405	FUN_006806/FUN_012633/FUN_017569/FUN_023975/FUN_018319/FUN_028232/FUN_000951/FUN_002378/FUN_002380/FUN_007609/FUN_037638	11
860	Porphyrin metabolism	20/2611	51/8410	0.133578	0.600357	0.559678	FUN_000612/FUN_006739/FUN_007427/FUN_008063/FUN_009394/FUN_032151/FUN_034861/FUN_024969/FUN_026190/FUN_036469/FUN_027560/FUN_029199/FUN_031087/FUN_000614/FUN_013362/FUN_033969/FUN_029192/FUN_016877/FUN_017523/FUN_022475	20
4142	Lysosome	49/2611	137/8410	0.133804	0.600357	0.559678	FUN_001606/FUN_003840/FUN_005297/FUN_005579/FUN_005581/FUN_005815/FUN_010475/FUN_012086/FUN_012309/FUN_012346/FUN_016620/FUN_016622/FUN_017736/FUN_033602/FUN_024100/FUN_024849/FUN_038320/FUN_039126/FUN_028946/FUN_029226/FUN_030502/FUN_004915/FUN_005273/FUN_005902/FUN_007087/FUN_008287/FUN_009106/FUN_009137/FUN_009143/FUN_010445/FUN_010474/FUN_012075/FUN_013339/FUN_015458/FUN_017735/FUN_032170/FUN…	49
1220	Degradation of aromatic compounds	10/2611	23/8410	0.143933	0.622969	0.580758	FUN_007235/FUN_013162/FUN_026716/FUN_018732/FUN_022000/FUN_030726/FUN_016952/FUN_026649/FUN_027515/FUN_027523	10
4722	Neurotrophin signaling pathway	123/2611	365/8410	0.144309	0.622969	0.580758	FUN_000896/FUN_005202/FUN_005906/FUN_005908/FUN_005911/FUN_006744/FUN_006817/FUN_007328/FUN_008494/FUN_008495/FUN_008968/FUN_009842/FUN_011654/FUN_012177/FUN_012325/FUN_014368/FUN_014447/FUN_014623/FUN_014667/FUN_015431/FUN_015899/FUN_016229/FUN_016233/FUN_016237/FUN_016244/FUN_016245/FUN_016253/FUN_016255/FUN_016274/FUN_016881/FUN_016884/FUN_016890/FUN_016894/FUN_031791/FUN_031798/FUN_031800/FUN…	123
4750	Inflammatory mediator regulation of TRP channels	27/2611	72/8410	0.144715	0.622969	0.580758	FUN_000421/FUN_006817/FUN_007854/FUN_011654/FUN_014368/FUN_034108/FUN_034109/FUN_023968/FUN_025801/FUN_025811/FUN_026194/FUN_021562/FUN_021576/FUN_021579/FUN_030724/FUN_016306/FUN_034267/FUN_025799/FUN_025805/FUN_021578/FUN_028488/FUN_001282/FUN_025067/FUN_025794/FUN_025796/FUN_022432/FUN_022973	27
650	Butanoate metabolism	11/2611	26/8410	0.151414	0.622969	0.580758	FUN_033166/FUN_033879/FUN_035514/FUN_024984/FUN_030764/FUN_033474/FUN_024465/FUN_036255/FUN_013536/FUN_013883/FUN_036945	11
4744	Phototransduction	7/2611	15/8410	0.151632	0.622969	0.580758	FUN_006817/FUN_011654/FUN_014368/FUN_026194/FUN_030724/FUN_028488/FUN_001282	7
5100	Bacterial invasion of epithelial cells	14/2611	35/8410	0.166931	0.677661	0.631745	FUN_001824/FUN_005202/FUN_012309/FUN_012346/FUN_015823/FUN_033003/FUN_039682/FUN_027807/FUN_030736/FUN_013851/FUN_025536/FUN_026011/FUN_000499/FUN_012283	14
720	Carbon fixation pathways in prokaryotes	15/2611	38/8410	0.170493	0.681006	0.634863	FUN_015930/FUN_018404/FUN_018405/FUN_019536/FUN_036256/FUN_001661/FUN_003864/FUN_015117/FUN_016735/FUN_017930/FUN_039876/FUN_001201/FUN_032188/FUN_022083/FUN_038808	15
4978	Mineral absorption	9/2611	21/8410	0.173746	0.681006	0.634863	FUN_007655/FUN_019041/FUN_022263/FUN_005630/FUN_005902/FUN_007799/FUN_010044/FUN_013703/FUN_037846	9
10	Glycolysis / Gluconeogenesis	53/2611	153/8410	0.188362	0.721701	0.6728	FUN_000831/FUN_039935/FUN_003653/FUN_003943/FUN_004555/FUN_004829/FUN_007235/FUN_012743/FUN_013162/FUN_016377/FUN_017678/FUN_032460/FUN_034842/FUN_024224/FUN_026716/FUN_018315/FUN_019837/FUN_022000/FUN_038193/FUN_030726/FUN_039910/FUN_007536/FUN_016952/FUN_017930/FUN_033202/FUN_035148/FUN_035255/FUN_035460/FUN_025927/FUN_019836/FUN_038215/FUN_038425/FUN_038695/FUN_030729/FUN_030734/FUN_004035/FUN…	53
5410	Hypertrophic cardiomyopathy	13/2611	33/8410	0.195869	0.733969	0.684237	FUN_005526/FUN_009638/FUN_014598/FUN_019504/FUN_022343/FUN_001160/FUN_001570/FUN_039613/FUN_039771/FUN_011681/FUN_012441/FUN_031547/FUN_040216	13
660	C5-Branched dibasic acid metabolism	7/2611	16/8410	0.200666	0.742621	0.692303	FUN_000537/FUN_024754/FUN_030764/FUN_000540/FUN_014546/FUN_033474/FUN_024465	7
908	Zeatin biosynthesis	16/2611	42/8410	0.203481	0.742621	0.692303	FUN_001712/FUN_001713/FUN_033480/FUN_033483/FUN_019026/FUN_019029/FUN_037847/FUN_033481/FUN_033482/FUN_033698/FUN_033780/FUN_019027/FUN_031177/FUN_019030/FUN_019031/FUN_019664	16
195	Photosynthesis	17/2611	45/8410	0.205081	0.742621	0.692303	FUN_031697/FUN_031812/FUN_034122/FUN_024415/FUN_019823/FUN_019886/FUN_000161/FUN_005158/FUN_008492/FUN_016959/FUN_032536/FUN_033399/FUN_028142/FUN_006745/FUN_007405/FUN_032515/FUN_035495	17
4068	FoxO signaling pathway	27/2611	75/8410	0.208585	0.742621	0.692303	FUN_000445/FUN_005526/FUN_009638/FUN_014598/FUN_031697/FUN_024810/FUN_019504/FUN_022343/FUN_037233/FUN_037468/FUN_037494/FUN_037531/FUN_001160/FUN_001570/FUN_009486/FUN_024095/FUN_039613/FUN_039771/FUN_030317/FUN_011681/FUN_012441/FUN_031547/FUN_039331/FUN_027663/FUN_040216/FUN_029684/FUN_030912	27
680	Methane metabolism	23/2611	63/8410	0.209066	0.742621	0.692303	FUN_001877/FUN_007235/FUN_013162/FUN_034901/FUN_026716/FUN_038193/FUN_006835/FUN_007179/FUN_007536/FUN_013908/FUN_015117/FUN_017930/FUN_038215/FUN_038425/FUN_012608/FUN_015969/FUN_016012/FUN_032188/FUN_026292/FUN_018609/FUN_021365/FUN_028895/FUN_029169	23
4071	Sphingolipid signaling pathway	36/2611	103/8410	0.223549	0.777215	0.724553	FUN_001606/FUN_003494/FUN_003655/FUN_003672/FUN_005202/FUN_005579/FUN_005581/FUN_006311/FUN_010475/FUN_014383/FUN_031874/FUN_031890/FUN_032518/FUN_033540/FUN_033548/FUN_033602/FUN_019011/FUN_037548/FUN_030306/FUN_039936/FUN_004047/FUN_005947/FUN_010474/FUN_010614/FUN_018371/FUN_021917/FUN_031256/FUN_001604/FUN_004449/FUN_005575/FUN_005578/FUN_005745/FUN_011806/FUN_025579/FUN_039331/FUN_030305	36
290	Valine, leucine and isoleucine biosynthesis	12/2611	31/8410	0.229551	0.777215	0.724553	FUN_000537/FUN_024754/FUN_021436/FUN_030155/FUN_030764/FUN_000540/FUN_014546/FUN_033474/FUN_024465/FUN_030153/FUN_030154/FUN_030152	12
710	Carbon fixation in photosynthetic organisms	29/2611	82/8410	0.230761	0.777215	0.724553	FUN_000432/FUN_039935/FUN_006148/FUN_015058/FUN_016377/FUN_023753/FUN_038193/FUN_001661/FUN_007536/FUN_010635/FUN_015117/FUN_015659/FUN_033202/FUN_003774/FUN_012176/FUN_014044/FUN_017927/FUN_032188/FUN_033158/FUN_033235/FUN_033699/FUN_024148/FUN_040188/FUN_026189/FUN_018609/FUN_022875/FUN_028895/FUN_029169/FUN_030207	29
5214	Glioma	13/2611	34/8410	0.231853	0.777215	0.724553	FUN_006817/FUN_011654/FUN_014368/FUN_026194/FUN_030724/FUN_003063/FUN_037982/FUN_028488/FUN_030317/FUN_001282/FUN_018921/FUN_022973/FUN_039331	13
4122	Sulfur relay system	5/2611	11/8410	0.233775	0.777215	0.724553	FUN_000100/FUN_007524/FUN_007554/FUN_021429/FUN_034341	5
4975	Fat digestion and absorption	5/2611	11/8410	0.233775	0.777215	0.724553	FUN_015058/FUN_016620/FUN_016622/FUN_000696/FUN_039289	5
564	Glycerophospholipid metabolism	40/2611	116/8410	0.238686	0.782615	0.729587	FUN_001024/FUN_005815/FUN_008400/FUN_010937/FUN_013443/FUN_014314/FUN_014383/FUN_014624/FUN_016342/FUN_032911/FUN_034652/FUN_035060/FUN_024282/FUN_024761/FUN_026450/FUN_000696/FUN_004069/FUN_004689/FUN_006001/FUN_008830/FUN_012203/FUN_013920/FUN_017870/FUN_034441/FUN_034691/FUN_025009/FUN_026298/FUN_022681/FUN_037392/FUN_037713/FUN_039289/FUN_039779/FUN_027917/FUN_004635/FUN_013921/FUN_016149/FUN…	40
4910	Insulin signaling pathway	46/2611	135/8410	0.24862	0.805693	0.751101	FUN_000421/FUN_005526/FUN_006817/FUN_007328/FUN_009638/FUN_011654/FUN_013567/FUN_013770/FUN_014368/FUN_014598/FUN_034842/FUN_026194/FUN_019504/FUN_021791/FUN_022343/FUN_028215/FUN_030724/FUN_001160/FUN_001570/FUN_003469/FUN_006647/FUN_006999/FUN_007536/FUN_025671/FUN_019245/FUN_021183/FUN_039613/FUN_039771/FUN_028488/FUN_030317/FUN_000091/FUN_001282/FUN_004298/FUN_006643/FUN_006644/FUN_007001/FUN…	46
561	Glycerolipid metabolism	32/2611	92/8410	0.25045	0.805693	0.751101	FUN_001024/FUN_003943/FUN_013443/FUN_014493/FUN_016620/FUN_016622/FUN_024282/FUN_026450/FUN_019602/FUN_022000/FUN_037945/FUN_001244/FUN_004069/FUN_004689/FUN_006001/FUN_011918/FUN_012203/FUN_015661/FUN_034691/FUN_035255/FUN_025009/FUN_025927/FUN_037392/FUN_037713/FUN_038695/FUN_004635/FUN_006726/FUN_012454/FUN_016149/FUN_026649/FUN_039681/FUN_039736	32
450	Selenocompound metabolism	8/2611	20/8410	0.260431	0.814743	0.759538	FUN_000274/FUN_040184/FUN_025450/FUN_035998/FUN_001831/FUN_010915/FUN_036137/FUN_039009	8
4740	Olfactory transduction	8/2611	20/8410	0.260431	0.814743	0.759538	FUN_006817/FUN_011654/FUN_014368/FUN_026194/FUN_030724/FUN_028488/FUN_001282/FUN_022973	8
900	Terpenoid backbone biosynthesis	17/2611	47/8410	0.269175	0.821053	0.765421	FUN_006375/FUN_011271/FUN_024984/FUN_026190/FUN_029495/FUN_030493/FUN_004491/FUN_031527/FUN_035376/FUN_018594/FUN_018924/FUN_025909/FUN_018868/FUN_019436/FUN_022749/FUN_038151/FUN_029416	17
950	Isoquinoline alkaloid biosynthesis	13/2611	35/8410	0.270216	0.821053	0.765421	FUN_006148/FUN_015058/FUN_031963/FUN_031964/FUN_040132/FUN_000165/FUN_031965/FUN_025835/FUN_000167/FUN_016903/FUN_031958/FUN_033827/FUN_030840	13
4022	cGMP-PKG signaling pathway	33/2611	96/8410	0.272079	0.821053	0.765421	FUN_000421/FUN_001974/FUN_001978/FUN_004126/FUN_005330/FUN_005906/FUN_006817/FUN_007096/FUN_007101/FUN_011213/FUN_011654/FUN_014368/FUN_034677/FUN_026194/FUN_021507/FUN_037836/FUN_030190/FUN_030724/FUN_005820/FUN_007097/FUN_007100/FUN_011615/FUN_013913/FUN_032883/FUN_020233/FUN_037920/FUN_028488/FUN_001282/FUN_007098/FUN_007099/FUN_022432/FUN_039331/FUN_030191	33
830	Retinol metabolism	37/2611	109/8410	0.286791	0.857858	0.799732	FUN_007235/FUN_009936/FUN_010678/FUN_013162/FUN_034108/FUN_034109/FUN_023968/FUN_025801/FUN_025811/FUN_026716/FUN_019026/FUN_019029/FUN_021414/FUN_021562/FUN_021576/FUN_021579/FUN_030726/FUN_005904/FUN_005915/FUN_009934/FUN_012829/FUN_016306/FUN_016952/FUN_034267/FUN_025799/FUN_025805/FUN_019027/FUN_019236/FUN_021578/FUN_030399/FUN_012828/FUN_025015/FUN_025794/FUN_019030/FUN_019031/FUN_027515/FUN…	37
2010	ABC transporters	29/2611	85/8410	0.305743	0.87702	0.817595	FUN_001139/FUN_001141/FUN_003655/FUN_003672/FUN_007043/FUN_009857/FUN_013747/FUN_013917/FUN_015707/FUN_032518/FUN_033540/FUN_033548/FUN_034530/FUN_034581/FUN_035447/FUN_023998/FUN_037822/FUN_001138/FUN_003747/FUN_010614/FUN_013749/FUN_013918/FUN_034535/FUN_034583/FUN_031256/FUN_010051/FUN_012918/FUN_032519/FUN_027842	29
603	Glycosphingolipid biosynthesis - globo and isoglobo series	6/2611	15/8410	0.309653	0.87702	0.817595	FUN_011383/FUN_012086/FUN_019797/FUN_012075/FUN_012454/FUN_022137	6
966	Glucosinolate biosynthesis	12/2611	33/8410	0.311852	0.87702	0.817595	FUN_000537/FUN_006815/FUN_024754/FUN_038350/FUN_039840/FUN_030530/FUN_000540/FUN_004004/FUN_014546/FUN_037811/FUN_040335/FUN_030111	12
531	Glycosaminoglycan degradation	7/2611	18/8410	0.312469	0.87702	0.817595	FUN_012086/FUN_038320/FUN_008287/FUN_012075/FUN_038315/FUN_004291/FUN_030275	7
670	One carbon pool by folate	11/2611	30/8410	0.312978	0.87702	0.817595	FUN_001877/FUN_018404/FUN_018405/FUN_006835/FUN_007179/FUN_013908/FUN_014809/FUN_039876/FUN_015969/FUN_016012/FUN_021365	11
563	Glycosylphosphatidylinositol (GPI)-anchor biosynthesis	10/2611	27/8410	0.313773	0.87702	0.817595	FUN_003193/FUN_039682/FUN_001062/FUN_014686/FUN_024346/FUN_024787/FUN_019982/FUN_027627/FUN_030684/FUN_010641	10
4072	Phospholipase D signaling pathway	21/2611	61/8410	0.327303	0.907401	0.845918	FUN_001024/FUN_004027/FUN_006808/FUN_014383/FUN_031874/FUN_031890/FUN_024282/FUN_026450/FUN_037161/FUN_027807/FUN_008665/FUN_015914/FUN_031770/FUN_034691/FUN_037713/FUN_027481/FUN_040060/FUN_016149/FUN_038291/FUN_039331/FUN_039736	21
904	Diterpenoid biosynthesis; Including: Gibberellin biosynthesis	16/2611	46/8410	0.34242	0.934429	0.871114	FUN_014215/FUN_016949/FUN_033461/FUN_024437/FUN_030653/FUN_030654/FUN_007147/FUN_030650/FUN_005488/FUN_006056/FUN_006316/FUN_011208/FUN_016954/FUN_031754/FUN_034152/FUN_034614	16
4070	Phosphatidylinositol signaling system	31/2611	93/8410	0.352551	0.946614	0.882474	FUN_001024/FUN_006808/FUN_006817/FUN_007228/FUN_007765/FUN_010179/FUN_011654/FUN_014368/FUN_015486/FUN_015883/FUN_031584/FUN_026194/FUN_026450/FUN_037161/FUN_030724/FUN_001845/FUN_007687/FUN_008665/FUN_025403/FUN_021827/FUN_022238/FUN_027481/FUN_028488/FUN_001282/FUN_013719/FUN_016149/FUN_017509/FUN_032854/FUN_024326/FUN_038291/FUN_039736	31
514	Other types of O-glycan biosynthesis	10/2611	28/8410	0.362256	0.957591	0.892707	FUN_023032/FUN_037839/FUN_006649/FUN_011373/FUN_017742/FUN_035062/FUN_025071/FUN_029451/FUN_024094/FUN_026539	10
2020	Two-component system	9/2611	25/8410	0.365639	0.959099	0.894113	FUN_016022/FUN_023534/FUN_019696/FUN_019735/FUN_029199/FUN_020435/FUN_029192/FUN_019727/FUN_038280	9
260	Glycine, serine and threonine metabolism	33/2611	100/8410	0.371486	0.959672	0.894647	FUN_001148/FUN_001877/FUN_006213/FUN_011203/FUN_014160/FUN_034901/FUN_024152/FUN_020923/FUN_036492/FUN_029184/FUN_000165/FUN_000755/FUN_000764/FUN_001483/FUN_006835/FUN_007179/FUN_013908/FUN_032883/FUN_025835/FUN_038425/FUN_039193/FUN_000167/FUN_003774/FUN_005730/FUN_011202/FUN_011216/FUN_014298/FUN_015969/FUN_016012/FUN_026292/FUN_021365/FUN_039799/FUN_030270	33
4728	Dopaminergic synapse	23/2611	69/8410	0.383486	0.968656	0.903023	FUN_000421/FUN_006311/FUN_006817/FUN_007328/FUN_011654/FUN_014368/FUN_026194/FUN_030306/FUN_030724/FUN_039936/FUN_004047/FUN_018371/FUN_021917/FUN_022773/FUN_028488/FUN_001282/FUN_005745/FUN_011806/FUN_016903/FUN_022432/FUN_022973/FUN_030305/FUN_030840	23
100	Steroid biosynthesis	13/2611	38/8410	0.394677	0.989595	0.922543	FUN_005161/FUN_016620/FUN_016622/FUN_032431/FUN_000664/FUN_000666/FUN_039953/FUN_021457/FUN_037392/FUN_013645/FUN_024885/FUN_019109/FUN_030171	13
310	Lysine degradation	19/2611	57/8410	0.402243	0.9995	0.931777	FUN_003943/FUN_006213/FUN_007311/FUN_009263/FUN_009266/FUN_009407/FUN_013519/FUN_027207/FUN_006683/FUN_009225/FUN_009402/FUN_017907/FUN_035255/FUN_025927/FUN_038695/FUN_006726/FUN_008775/FUN_009262/FUN_027208	19
4530	Tight junction	31/2611	95/8410	0.406226	0.9995	0.931777	FUN_005202/FUN_005526/FUN_009638/FUN_014598/FUN_019504/FUN_022343/FUN_001160/FUN_001570/FUN_003787/FUN_004047/FUN_013851/FUN_031594/FUN_032540/FUN_026011/FUN_018371/FUN_021829/FUN_021917/FUN_022812/FUN_039613/FUN_039771/FUN_000168/FUN_005745/FUN_011681/FUN_012283/FUN_012441/FUN_031547/FUN_025261/FUN_018729/FUN_021422/FUN_036354/FUN_040216	31
4712	Circadian rhythm - plant	18/2611	54/8410	0.407421	0.9995	0.931777	FUN_005881/FUN_011715/FUN_011716/FUN_012552/FUN_022474/FUN_003190/FUN_004625/FUN_006955/FUN_011735/FUN_015975/FUN_024311/FUN_024601/FUN_001294/FUN_017073/FUN_026192/FUN_021523/FUN_021756/FUN_027888	18
940	Phenylpropanoid biosynthesis	119/2611	376/8410	0.417768	0.999919	0.932167	FUN_003676/FUN_003677/FUN_003694/FUN_003701/FUN_003705/FUN_005177/FUN_005426/FUN_005606/FUN_007836/FUN_009936/FUN_010557/FUN_011724/FUN_011732/FUN_011900/FUN_014594/FUN_014631/FUN_014640/FUN_014647/FUN_015032/FUN_015033/FUN_032604/FUN_032608/FUN_032626/FUN_032709/FUN_033353/FUN_033360/FUN_033975/FUN_033980/FUN_035334/FUN_018362/FUN_018482/FUN_018486/FUN_018732/FUN_018775/FUN_021347/FUN_021350/FUN…	119
130	Ubiquinone and other terpenoid-quinone biosynthesis	15/2611	45/8410	0.424501	0.999919	0.932167	FUN_005018/FUN_014160/FUN_034080/FUN_018732/FUN_038550/FUN_000880/FUN_038351/FUN_028643/FUN_029459/FUN_013139/FUN_014298/FUN_016203/FUN_032539/FUN_033827/FUN_019523	15
730	Thiamine metabolism	8/2611	23/8410	0.424789	0.999919	0.932167	FUN_003558/FUN_006375/FUN_007408/FUN_011997/FUN_013351/FUN_034158/FUN_018951/FUN_021429	8
4380	Osteoclast differentiation	13/2611	39/8410	0.437546	0.999919	0.932167	FUN_005202/FUN_014368/FUN_004915/FUN_010445/FUN_011615/FUN_013913/FUN_015458/FUN_031770/FUN_032170/FUN_026640/FUN_020233/FUN_038567/FUN_039331	13
4810	Regulation of actin cytoskeleton	22/2611	68/8410	0.452879	0.999919	0.932167	FUN_000421/FUN_001824/FUN_005202/FUN_006808/FUN_033003/FUN_037161/FUN_039682/FUN_008665/FUN_013851/FUN_026011/FUN_021839/FUN_037803/FUN_039329/FUN_027481/FUN_030317/FUN_000499/FUN_000862/FUN_012105/FUN_012283/FUN_022432/FUN_038291/FUN_039331	22
5031	Amphetamine addiction	15/2611	46/8410	0.464218	0.999919	0.932167	FUN_000421/FUN_006817/FUN_011654/FUN_014368/FUN_026194/FUN_030724/FUN_011615/FUN_013913/FUN_020233/FUN_028488/FUN_001282/FUN_016903/FUN_022432/FUN_022973/FUN_030840	15
4261	Adrenergic signaling in cardiomyocytes	19/2611	59/8410	0.472423	0.999919	0.932167	FUN_000421/FUN_006311/FUN_006817/FUN_011654/FUN_014368/FUN_026194/FUN_030306/FUN_030724/FUN_039936/FUN_004047/FUN_018371/FUN_021917/FUN_028488/FUN_001282/FUN_005745/FUN_011806/FUN_022432/FUN_022973/FUN_030305	19
340	Histidine metabolism	8/2611	24/8410	0.480131	0.999919	0.932167	FUN_001136/FUN_003943/FUN_034308/FUN_035255/FUN_025927/FUN_021219/FUN_038695/FUN_006726	8
510	N-Glycan biosynthesis	17/2611	53/8410	0.487132	0.999919	0.932167	FUN_001321/FUN_001333/FUN_003562/FUN_010680/FUN_016508/FUN_026696/FUN_022763/FUN_037236/FUN_037433/FUN_000360/FUN_003806/FUN_007516/FUN_017685/FUN_033724/FUN_034354/FUN_040061/FUN_039642	17
4974	Protein digestion and absorption	7/2611	21/8410	0.49157	0.999919	0.932167	FUN_004415/FUN_019585/FUN_019586/FUN_021434/FUN_004100/FUN_018632/FUN_038002	7
1210	2-Oxocarboxylic acid metabolism	30/2611	95/8410	0.493947	0.999919	0.932167	FUN_000537/FUN_005834/FUN_006148/FUN_006815/FUN_015058/FUN_015930/FUN_024754/FUN_021436/FUN_038350/FUN_039840/FUN_030155/FUN_030530/FUN_030764/FUN_000540/FUN_003991/FUN_004004/FUN_014546/FUN_014549/FUN_016059/FUN_016735/FUN_033474/FUN_024465/FUN_037811/FUN_040335/FUN_030111/FUN_030153/FUN_030154/FUN_003774/FUN_038808/FUN_030152	30
402	Benzoxazinoid biosynthesis	5/2611	15/8410	0.520307	0.999919	0.932167	FUN_019026/FUN_019029/FUN_019027/FUN_019030/FUN_019031	5
4713	Circadian entrainment	8/2611	25/8410	0.534009	0.999919	0.932167	FUN_006817/FUN_011654/FUN_014368/FUN_026194/FUN_030724/FUN_028488/FUN_001282/FUN_022973	8
910	Nitrogen metabolism	14/2611	45/8410	0.552431	0.999919	0.932167	FUN_003853/FUN_012977/FUN_016022/FUN_032358/FUN_021525/FUN_006818/FUN_035021/FUN_035034/FUN_029732/FUN_019884/FUN_036213/FUN_038280/FUN_028860/FUN_030641	14
640	Propanoate metabolism	13/2611	42/8410	0.563335	0.999919	0.932167	FUN_011821/FUN_035471/FUN_036256/FUN_028969/FUN_001464/FUN_011820/FUN_017930/FUN_018319/FUN_020582/FUN_020673/FUN_027506/FUN_022083/FUN_028975	13
73	Cutin, suberine and wax biosynthesis	22/2611	72/8410	0.580339	0.999919	0.932167	FUN_005606/FUN_010074/FUN_010628/FUN_033353/FUN_019790/FUN_037546/FUN_005040/FUN_010626/FUN_010627/FUN_013894/FUN_033347/FUN_023126/FUN_027642/FUN_005513/FUN_010204/FUN_010287/FUN_010629/FUN_011431/FUN_033341/FUN_027585/FUN_031005/FUN_031007	22
1522	Endocrine resistance	5/2611	16/8410	0.586335	0.999919	0.932167	FUN_003063/FUN_037982/FUN_030317/FUN_011946/FUN_039331	5
230	Purine metabolism	62/2611	203/8410	0.589082	0.999919	0.932167	FUN_000274/FUN_003354/FUN_003653/FUN_004200/FUN_004829/FUN_006463/FUN_007377/FUN_008801/FUN_009709/FUN_009738/FUN_010477/FUN_010484/FUN_011997/FUN_012743/FUN_013351/FUN_015384/FUN_024019/FUN_024470/FUN_024632/FUN_025319/FUN_018315/FUN_019417/FUN_021508/FUN_022198/FUN_036251/FUN_037249/FUN_037285/FUN_037746/FUN_037800/FUN_038812/FUN_029155/FUN_029828/FUN_030037/FUN_001162/FUN_002619/FUN_007329/FUN…	62
361	Chlorocyclohexane and chlorobenzene degradation	4/2611	13/8410	0.611618	0.999919	0.932167	FUN_002438/FUN_007692/FUN_001696/FUN_016705	4
364	Fluorobenzoate degradation	4/2611	13/8410	0.611618	0.999919	0.932167	FUN_002438/FUN_007692/FUN_001696/FUN_016705	4
623	Toluene degradation	4/2611	13/8410	0.611618	0.999919	0.932167	FUN_002438/FUN_007692/FUN_001696/FUN_016705	4
901	Indole alkaloid biosynthesis	4/2611	13/8410	0.611618	0.999919	0.932167	FUN_032158/FUN_034841/FUN_016903/FUN_030840	4
942	Anthocyanin biosynthesis	4/2611	13/8410	0.611618	0.999919	0.932167	FUN_000871/FUN_000969/FUN_000970/FUN_033819	4
4920	Adipocytokine signaling pathway	15/2611	50/8410	0.616243	0.999919	0.932167	FUN_005526/FUN_009638/FUN_014598/FUN_024650/FUN_019504/FUN_022343/FUN_001160/FUN_001570/FUN_039613/FUN_039771/FUN_001969/FUN_011681/FUN_012441/FUN_031547/FUN_040216	15
30	Pentose phosphate pathway	18/2611	60/8410	0.617711	0.999919	0.932167	FUN_003347/FUN_004829/FUN_012743/FUN_024224/FUN_024470/FUN_022533/FUN_038193/FUN_003482/FUN_007536/FUN_035460/FUN_025229/FUN_007066/FUN_012608/FUN_013025/FUN_018609/FUN_022875/FUN_028895/FUN_029169	18
196	Photosynthesis - antenna proteins	6/2611	20/8410	0.623181	0.999919	0.932167	FUN_013394/FUN_024235/FUN_019973/FUN_003530/FUN_016125/FUN_034011	6
3420	Nucleotide excision repair	22/2611	74/8410	0.639833	0.999919	0.932167	FUN_002490/FUN_011654/FUN_015381/FUN_015909/FUN_032516/FUN_034049/FUN_024627/FUN_019417/FUN_021719/FUN_004558/FUN_006713/FUN_014716/FUN_034203/FUN_035418/FUN_024278/FUN_019386/FUN_019554/FUN_028724/FUN_028841/FUN_030390/FUN_007299/FUN_018921	22
4020	Calcium signaling pathway	18/2611	61/8410	0.649593	0.999919	0.932167	FUN_004126/FUN_006817/FUN_011654/FUN_014368/FUN_031874/FUN_031890/FUN_034677/FUN_026194/FUN_021507/FUN_030724/FUN_005820/FUN_011615/FUN_013913/FUN_020233/FUN_028488/FUN_001282/FUN_022973/FUN_038541	18
945	Stilbenoid, diarylheptanoid and gingerol biosynthesis	43/2611	144/8410	0.652226	0.999919	0.932167	FUN_003676/FUN_003677/FUN_003694/FUN_003701/FUN_003705/FUN_005606/FUN_010557/FUN_014631/FUN_014640/FUN_014647/FUN_015032/FUN_015033/FUN_015182/FUN_015183/FUN_017945/FUN_017966/FUN_033353/FUN_033360/FUN_018732/FUN_036902/FUN_039291/FUN_003667/FUN_003683/FUN_010554/FUN_014630/FUN_014649/FUN_014662/FUN_014808/FUN_015125/FUN_015126/FUN_033347/FUN_034793/FUN_023126/FUN_027642/FUN_029772/FUN_007341/FUN…	43
5418	Fluid shear stress and atherosclerosis	100/2611	332/8410	0.665209	0.999919	0.932167	FUN_000617/FUN_000622/FUN_001974/FUN_001978/FUN_005202/FUN_005297/FUN_005526/FUN_005906/FUN_006817/FUN_007096/FUN_007101/FUN_008805/FUN_008896/FUN_009339/FUN_009638/FUN_010446/FUN_010878/FUN_011213/FUN_011654/FUN_014368/FUN_014598/FUN_015151/FUN_015931/FUN_016207/FUN_032904/FUN_033416/FUN_033423/FUN_033425/FUN_033426/FUN_033430/FUN_033435/FUN_033939/FUN_024192/FUN_025158/FUN_026158/FUN_026194/FUN…	100
4144	Endocytosis	63/2611	211/8410	0.672163	0.999919	0.932167	FUN_000447/FUN_001824/FUN_002195/FUN_006808/FUN_007320/FUN_011164/FUN_012157/FUN_012309/FUN_012346/FUN_014383/FUN_032253/FUN_032537/FUN_032814/FUN_033003/FUN_034356/FUN_023962/FUN_019610/FUN_037161/FUN_038090/FUN_038229/FUN_039682/FUN_039809/FUN_027807/FUN_029401/FUN_003397/FUN_004551/FUN_007680/FUN_008568/FUN_008665/FUN_012147/FUN_012156/FUN_012159/FUN_012403/FUN_013851/FUN_014271/FUN_014274/FUN…	63
4918	Thyroid hormone synthesis	6/2611	21/8410	0.675825	0.999919	0.932167	FUN_005547/FUN_009339/FUN_025085/FUN_002375/FUN_016543/FUN_025083	6
4973	Carbohydrate digestion and absorption	4/2611	14/8410	0.67623	0.999919	0.932167	FUN_034842/FUN_005147/FUN_029729/FUN_039339	4
4922	Glucagon signaling pathway	32/2611	109/8410	0.683511	0.999919	0.932167	FUN_003653/FUN_005526/FUN_006817/FUN_009638/FUN_011654/FUN_014368/FUN_014598/FUN_032460/FUN_026194/FUN_018315/FUN_019504/FUN_022343/FUN_040160/FUN_030724/FUN_001160/FUN_001570/FUN_011615/FUN_013913/FUN_035148/FUN_020233/FUN_039613/FUN_039771/FUN_028488/FUN_000091/FUN_001282/FUN_004035/FUN_004298/FUN_011681/FUN_012441/FUN_031547/FUN_022973/FUN_040216	32
4210	Apoptosis	23/2611	79/8410	0.685504	0.999919	0.932167	FUN_001606/FUN_005297/FUN_005579/FUN_005581/FUN_010475/FUN_014368/FUN_033602/FUN_039126/FUN_029226/FUN_010445/FUN_010474/FUN_013339/FUN_015458/FUN_032170/FUN_024642/FUN_038952/FUN_001604/FUN_005575/FUN_005578/FUN_021422/FUN_021614/FUN_039331/FUN_030988	23
3018	RNA degradation	40/2611	136/8410	0.691472	0.999919	0.932167	FUN_003033/FUN_005253/FUN_007622/FUN_009411/FUN_010988/FUN_033799/FUN_023532/FUN_018323/FUN_036028/FUN_029782/FUN_002802/FUN_003063/FUN_039974/FUN_008134/FUN_016366/FUN_017950/FUN_018022/FUN_033439/FUN_034817/FUN_040296/FUN_040113/FUN_018976/FUN_019101/FUN_019301/FUN_019570/FUN_020748/FUN_037982/FUN_037988/FUN_038215/FUN_039653/FUN_030924/FUN_011916/FUN_012608/FUN_013892/FUN_014398/FUN_014582/FUN…	40
4961	Endocrine and other factor-regulated calcium reabsorption	7/2611	25/8410	0.700166	0.999919	0.932167	FUN_002195/FUN_007320/FUN_012309/FUN_012346/FUN_032253/FUN_019610/FUN_027807	7
3008	Ribosome biogenesis in eukaryotes	38/2611	130/8410	0.70468	0.999919	0.932167	FUN_005253/FUN_005821/FUN_005881/FUN_007417/FUN_007746/FUN_011045/FUN_012552/FUN_013140/FUN_035375/FUN_024506/FUN_020807/FUN_020886/FUN_038068/FUN_038290/FUN_040228/FUN_040245/FUN_005174/FUN_007144/FUN_007744/FUN_014078/FUN_014083/FUN_015555/FUN_034464/FUN_024601/FUN_039545/FUN_039583/FUN_013846/FUN_017060/FUN_034383/FUN_024559/FUN_019551/FUN_019552/FUN_020808/FUN_021523/FUN_022852/FUN_027473/FUN…	38
480	Glutathione metabolism	35/2611	120/8410	0.70496	0.999919	0.932167	FUN_000617/FUN_000622/FUN_005547/FUN_006728/FUN_010446/FUN_016207/FUN_033416/FUN_033423/FUN_033425/FUN_033426/FUN_033430/FUN_033435/FUN_025085/FUN_026158/FUN_018733/FUN_022533/FUN_000625/FUN_000892/FUN_002375/FUN_003482/FUN_006597/FUN_016208/FUN_033424/FUN_025093/FUN_025229/FUN_026168/FUN_027182/FUN_000624/FUN_007006/FUN_007038/FUN_015924/FUN_016206/FUN_025083/FUN_038770/FUN_027985	35
500	Starch and sucrose metabolism	74/2611	250/8410	0.714121	0.999919	0.932167	FUN_000057/FUN_001042/FUN_004565/FUN_004829/FUN_006622/FUN_006909/FUN_009936/FUN_010713/FUN_012743/FUN_013465/FUN_032759/FUN_033980/FUN_034347/FUN_034842/FUN_023891/FUN_024239/FUN_024782/FUN_018482/FUN_018486/FUN_019996/FUN_036403/FUN_037592/FUN_038038/FUN_002594/FUN_003954/FUN_004307/FUN_004840/FUN_005147/FUN_005252/FUN_007294/FUN_007295/FUN_009934/FUN_010107/FUN_011714/FUN_016655/FUN_031567/FUN…	74
513	Various types of N-glycan biosynthesis	10/2611	36/8410	0.722262	0.999919	0.932167	FUN_012086/FUN_016508/FUN_026696/FUN_022763/FUN_037236/FUN_012075/FUN_033724/FUN_034462/FUN_004205/FUN_040061	10
740	Riboflavin metabolism	6/2611	22/8410	0.723465	0.999919	0.932167	FUN_038342/FUN_028222/FUN_004915/FUN_026640/FUN_021197/FUN_023100	6
51	Fructose and mannose metabolism	20/2611	71/8410	0.74064	0.999919	0.932167	FUN_000977/FUN_016377/FUN_034842/FUN_024224/FUN_038193/FUN_030004/FUN_001108/FUN_002594/FUN_007536/FUN_040043/FUN_013668/FUN_035460/FUN_012176/FUN_012608/FUN_012745/FUN_018609/FUN_039339/FUN_028895/FUN_029169/FUN_030207	20
941	Flavonoid biosynthesis	43/2611	149/8410	0.747087	0.999919	0.932167	FUN_003676/FUN_003677/FUN_003694/FUN_003701/FUN_003705/FUN_003801/FUN_004520/FUN_005606/FUN_010557/FUN_014631/FUN_014640/FUN_014647/FUN_015032/FUN_015033/FUN_033353/FUN_033360/FUN_018732/FUN_036902/FUN_039291/FUN_003667/FUN_003683/FUN_006793/FUN_006796/FUN_010554/FUN_014630/FUN_014649/FUN_014662/FUN_014808/FUN_033347/FUN_024963/FUN_023126/FUN_038742/FUN_027642/FUN_027744/FUN_029772/FUN_007341/FUN…	43
4024	cAMP signaling pathway	17/2611	61/8410	0.74767	0.999919	0.932167	FUN_000421/FUN_005202/FUN_006817/FUN_011654/FUN_014368/FUN_014383/FUN_015276/FUN_024738/FUN_026194/FUN_030724/FUN_021007/FUN_028488/FUN_030317/FUN_001282/FUN_022432/FUN_022973/FUN_039331	17
770	Pantothenate and CoA biosynthesis	12/2611	44/8410	0.756346	0.999919	0.932167	FUN_011491/FUN_021436/FUN_030155/FUN_030764/FUN_033474/FUN_035028/FUN_024465/FUN_028876/FUN_030153/FUN_030154/FUN_010480/FUN_030152	12
906	Carotenoid biosynthesis	15/2611	55/8410	0.771727	0.999919	0.932167	FUN_000654/FUN_002091/FUN_002150/FUN_003948/FUN_032459/FUN_033460/FUN_020100/FUN_029806/FUN_002079/FUN_006118/FUN_013510/FUN_016210/FUN_029791/FUN_029796/FUN_039206	15
20	Citrate cycle (TCA cycle)	17/2611	62/8410	0.77321	0.999919	0.932167	FUN_000432/FUN_004555/FUN_015930/FUN_032460/FUN_019536/FUN_003864/FUN_016059/FUN_016735/FUN_020582/FUN_020673/FUN_001201/FUN_004035/FUN_033158/FUN_033699/FUN_026189/FUN_021027/FUN_038808	17
4623	Cytosolic DNA-sensing pathway	9/2611	34/8410	0.7742	0.999919	0.932167	FUN_007377/FUN_008801/FUN_010477/FUN_010484/FUN_015384/FUN_037249/FUN_037285/FUN_034751/FUN_038576	9
4962	Vasopressin-regulated water reabsorption	10/2611	38/8410	0.787848	0.999919	0.932167	FUN_002195/FUN_007320/FUN_032253/FUN_032814/FUN_004838/FUN_014164/FUN_014271/FUN_032050/FUN_011843/FUN_031908	10
4066	HIF-1 signaling pathway	13/2611	49/8410	0.797834	0.999919	0.932167	FUN_039935/FUN_032460/FUN_034842/FUN_006999/FUN_033202/FUN_021183/FUN_038215/FUN_004035/FUN_007001/FUN_040188/FUN_022973/FUN_039331/FUN_039339	13
3320	PPAR signaling pathway	11/2611	42/8410	0.800304	0.999919	0.932167	FUN_014493/FUN_015276/FUN_015823/FUN_024738/FUN_001464/FUN_034924/FUN_023880/FUN_021007/FUN_038613/FUN_039157/FUN_001969	11
4650	Natural killer cell mediated cytotoxicity	7/2611	28/8410	0.813723	0.999919	0.932167	FUN_005202/FUN_011615/FUN_013913/FUN_031770/FUN_020233/FUN_030317/FUN_039331	7
261	Monobactam biosynthesis	3/2611	13/8410	0.81965	0.999919	0.932167	FUN_000274/FUN_011168/FUN_024152	3
4146	Peroxisome	29/2611	106/8410	0.82376	0.999919	0.932167	FUN_006213/FUN_014111/FUN_015034/FUN_015276/FUN_016956/FUN_034901/FUN_035514/FUN_024738/FUN_024785/FUN_019563/FUN_019790/FUN_036468/FUN_037546/FUN_003456/FUN_013761/FUN_015817/FUN_033985/FUN_023553/FUN_024095/FUN_021007/FUN_022245/FUN_022742/FUN_022991/FUN_001969/FUN_010051/FUN_033212/FUN_033445/FUN_022749/FUN_036945	29
620	Pyruvate metabolism	33/2611	120/8410	0.827367	0.999919	0.932167	FUN_000432/FUN_039931/FUN_003653/FUN_003943/FUN_004555/FUN_013497/FUN_032460/FUN_033553/FUN_018315/FUN_019524/FUN_021633/FUN_036256/FUN_037474/FUN_029558/FUN_001661/FUN_010635/FUN_015117/FUN_017930/FUN_035148/FUN_035255/FUN_025927/FUN_040315/FUN_038695/FUN_004035/FUN_006726/FUN_014044/FUN_031684/FUN_032188/FUN_033158/FUN_033699/FUN_026189/FUN_022083/FUN_030372	33
52	Galactose metabolism	18/2611	68/8410	0.828674	0.999919	0.932167	FUN_004565/FUN_004829/FUN_012743/FUN_013465/FUN_032759/FUN_034842/FUN_023891/FUN_037765/FUN_038038/FUN_003907/FUN_006677/FUN_012454/FUN_012608/FUN_012663/FUN_013527/FUN_013884/FUN_039339/FUN_039651	18
970	Aminoacyl-tRNA biosynthesis	24/2611	89/8410	0.82901	0.999919	0.932167	FUN_011259/FUN_024432/FUN_027560/FUN_028306/FUN_028891/FUN_030594/FUN_001831/FUN_004604/FUN_005010/FUN_007373/FUN_012764/FUN_015920/FUN_024335/FUN_025106/FUN_022744/FUN_028902/FUN_001535/FUN_007005/FUN_010915/FUN_010942/FUN_032900/FUN_033503/FUN_022475/FUN_028905	24
790	Folate biosynthesis	12/2611	47/8410	0.835675	0.999919	0.932167	FUN_001130/FUN_007487/FUN_012527/FUN_023534/FUN_020132/FUN_038491/FUN_007524/FUN_007554/FUN_033826/FUN_012507/FUN_021197/FUN_030648	12
1521	EGFR tyrosine kinase inhibitor resistance	6/2611	25/8410	0.836016	0.999919	0.932167	FUN_007328/FUN_006999/FUN_021183/FUN_030317/FUN_007001/FUN_039331	6
3460	Fanconi anemia pathway	27/2611	100/8410	0.838519	0.999919	0.932167	FUN_000155/FUN_001832/FUN_001834/FUN_001888/FUN_001890/FUN_001934/FUN_002141/FUN_002490/FUN_008463/FUN_010774/FUN_015381/FUN_035370/FUN_024121/FUN_024627/FUN_029088/FUN_002585/FUN_007627/FUN_016426/FUN_032943/FUN_040296/FUN_025559/FUN_029071/FUN_029078/FUN_029098/FUN_002071/FUN_032365/FUN_029083	27
4120	Ubiquitin mediated proteolysis	50/2611	179/8410	0.839308	0.999919	0.932167	FUN_000388/FUN_001741/FUN_007726/FUN_008346/FUN_008557/FUN_008986/FUN_009476/FUN_010046/FUN_010458/FUN_015143/FUN_017296/FUN_032516/FUN_033210/FUN_033920/FUN_033922/FUN_024348/FUN_025637/FUN_018362/FUN_018855/FUN_037472/FUN_037767/FUN_038545/FUN_038918/FUN_029460/FUN_030271/FUN_001566/FUN_010842/FUN_011235/FUN_040086/FUN_040088/FUN_016204/FUN_031594/FUN_024278/FUN_024311/FUN_024328/FUN_024720/FUN…	50
240	Pyrimidine metabolism	43/2611	156/8410	0.850181	0.999919	0.932167	FUN_003354/FUN_004200/FUN_004451/FUN_004779/FUN_007377/FUN_008558/FUN_008801/FUN_009709/FUN_009738/FUN_010477/FUN_010484/FUN_015384/FUN_025319/FUN_018608/FUN_019417/FUN_036251/FUN_037249/FUN_037285/FUN_038812/FUN_029828/FUN_007992/FUN_014042/FUN_014251/FUN_032186/FUN_034203/FUN_034342/FUN_034751/FUN_035028/FUN_035418/FUN_025712/FUN_018452/FUN_020046/FUN_020122/FUN_037712/FUN_038377/FUN_038576/FUN…	43
1040	Biosynthesis of unsaturated fatty acids	9/2611	37/8410	0.857189	0.999919	0.932167	FUN_015276/FUN_024738/FUN_009485/FUN_034924/FUN_018319/FUN_021007/FUN_023129/FUN_028232/FUN_019220	9
3015	mRNA surveillance pathway	43/2611	157/8410	0.861985	0.999919	0.932167	FUN_000421/FUN_006311/FUN_007766/FUN_009939/FUN_012708/FUN_014013/FUN_015964/FUN_017931/FUN_034142/FUN_034821/FUN_019078/FUN_021171/FUN_022087/FUN_038199/FUN_028218/FUN_029567/FUN_029782/FUN_030306/FUN_000966/FUN_003218/FUN_039936/FUN_004047/FUN_005013/FUN_007387/FUN_011992/FUN_013566/FUN_016564/FUN_016567/FUN_017656/FUN_034486/FUN_034889/FUN_018371/FUN_021917/FUN_003209/FUN_005745/FUN_011806/FUN…	43
4540	Gap junction	6/2611	26/8410	0.86411	0.999919	0.932167	FUN_000445/FUN_036854/FUN_040179/FUN_021422/FUN_039331/FUN_030912	6
4145	Phagosome	25/2611	95/8410	0.868152	0.999919	0.932167	FUN_005202/FUN_005297/FUN_032814/FUN_024168/FUN_036854/FUN_029401/FUN_005273/FUN_009271/FUN_010445/FUN_014271/FUN_015458/FUN_032170/FUN_032266/FUN_032292/FUN_024642/FUN_020812/FUN_027693/FUN_002685/FUN_011843/FUN_017892/FUN_040179/FUN_019401/FUN_021422/FUN_021614/FUN_030300	25
4218	Cellular senescence	31/2611	116/8410	0.868157	0.999919	0.932167	FUN_000421/FUN_004027/FUN_004126/FUN_004646/FUN_006817/FUN_011654/FUN_014368/FUN_015806/FUN_034677/FUN_026194/FUN_021507/FUN_039244/FUN_030724/FUN_001881/FUN_003063/FUN_005912/FUN_006150/FUN_011615/FUN_013913/FUN_035516/FUN_020233/FUN_037982/FUN_038430/FUN_028488/FUN_029608/FUN_000234/FUN_001282/FUN_022432/FUN_038541/FUN_039331/FUN_030264	31
4152	AMPK signaling pathway	34/2611	129/8410	0.896859	0.999919	0.932167	FUN_005526/FUN_006311/FUN_009638/FUN_014598/FUN_024650/FUN_019504/FUN_022343/FUN_030306/FUN_030493/FUN_001160/FUN_001570/FUN_001685/FUN_039936/FUN_004047/FUN_005912/FUN_007536/FUN_033304/FUN_034924/FUN_018371/FUN_021829/FUN_021917/FUN_039613/FUN_039771/FUN_005745/FUN_011681/FUN_011806/FUN_012441/FUN_012608/FUN_031547/FUN_031585/FUN_038567/FUN_040216/FUN_028895/FUN_030305	34
3040	Spliceosome	81/2611	291/8410	0.898771	0.999919	0.932167	FUN_000732/FUN_000878/FUN_008770/FUN_009878/FUN_010458/FUN_011254/FUN_011655/FUN_011937/FUN_012157/FUN_013437/FUN_015824/FUN_015964/FUN_032178/FUN_034142/FUN_034821/FUN_018656/FUN_018974/FUN_019944/FUN_021498/FUN_022183/FUN_038090/FUN_038229/FUN_039809/FUN_028218/FUN_028729/FUN_030477/FUN_001218/FUN_039921/FUN_003037/FUN_003041/FUN_003052/FUN_004931/FUN_005013/FUN_006206/FUN_006939/FUN_008134/FUN…	81
3030	DNA replication	14/2611	58/8410	0.902787	0.999919	0.932167	FUN_015381/FUN_019417/FUN_021719/FUN_006197/FUN_006713/FUN_009532/FUN_033049/FUN_034203/FUN_035418/FUN_019554/FUN_038377/FUN_028724/FUN_028841/FUN_003505	14
520	Amino sugar and nucleotide sugar metabolism	45/2611	169/8410	0.911074	0.999919	0.932167	FUN_004829/FUN_006212/FUN_007159/FUN_012086/FUN_012743/FUN_031514/FUN_034842/FUN_024511/FUN_026329/FUN_018656/FUN_021383/FUN_036450/FUN_036452/FUN_027553/FUN_001082/FUN_001108/FUN_001883/FUN_002594/FUN_004354/FUN_004357/FUN_006677/FUN_012075/FUN_040043/FUN_012913/FUN_012914/FUN_033514/FUN_024980/FUN_036342/FUN_036844/FUN_038858/FUN_027555/FUN_027618/FUN_029224/FUN_030361/FUN_002851/FUN_007066/FUN…	45
190	Oxidative phosphorylation	34/2611	132/8410	0.923937	0.999919	0.932167	FUN_000627/FUN_006241/FUN_007235/FUN_007427/FUN_014494/FUN_031697/FUN_024168/FUN_019696/FUN_021830/FUN_029199/FUN_000877/FUN_003610/FUN_005273/FUN_006378/FUN_007004/FUN_008161/FUN_008181/FUN_008492/FUN_011971/FUN_015966/FUN_034389/FUN_024707/FUN_026089/FUN_020435/FUN_028142/FUN_029192/FUN_010655/FUN_013923/FUN_014313/FUN_017892/FUN_024557/FUN_021027/FUN_027389/FUN_030300	34
3430	Mismatch repair	10/2611	45/8410	0.929553	0.999919	0.932167	FUN_015381/FUN_021719/FUN_006713/FUN_007627/FUN_012801/FUN_035418/FUN_019554/FUN_039478/FUN_028724/FUN_028841	10
4136	Autophagy - other	11/2611	49/8410	0.931509	0.999919	0.932167	FUN_031697/FUN_024810/FUN_037233/FUN_037468/FUN_037531/FUN_004047/FUN_018371/FUN_020543/FUN_037711/FUN_038469/FUN_029684	11
3410	Base excision repair	13/2611	57/8410	0.935771	0.999919	0.932167	FUN_039961/FUN_019417/FUN_005427/FUN_005432/FUN_017916/FUN_034203/FUN_035418/FUN_019554/FUN_022153/FUN_037430/FUN_021444/FUN_038745/FUN_030988	13
3020	RNA polymerase	13/2611	58/8410	0.9453	0.999919	0.932167	FUN_007377/FUN_008801/FUN_010477/FUN_010484/FUN_015384/FUN_037249/FUN_037285/FUN_038812/FUN_029828/FUN_034751/FUN_020046/FUN_037712/FUN_038576	13
4550	Signaling pathways regulating pluripotency of stem cells	3/2611	18/8410	0.950354	0.999919	0.932167	FUN_004955/FUN_007328/FUN_039331	3
3010	Ribosome	88/2611	327/8410	0.957693	0.999919	0.932167	FUN_000186/FUN_000430/FUN_000818/FUN_001325/FUN_001759/FUN_006790/FUN_008308/FUN_008645/FUN_009939/FUN_012061/FUN_013579/FUN_032856/FUN_034114/FUN_034499/FUN_035246/FUN_024695/FUN_024729/FUN_024753/FUN_019321/FUN_019323/FUN_019641/FUN_020829/FUN_021121/FUN_021864/FUN_036823/FUN_037496/FUN_038939/FUN_027171/FUN_027235/FUN_000454/FUN_000482/FUN_000485/FUN_006642/FUN_006999/FUN_007507/FUN_007670/FUN…	88
2024	Quorum sensing	18/2611	79/8410	0.960214	0.999919	0.932167	FUN_004129/FUN_004911/FUN_011597/FUN_035060/FUN_018936/FUN_027944/FUN_006705/FUN_011805/FUN_031678/FUN_021170/FUN_021790/FUN_001969/FUN_013536/FUN_025647/FUN_025764/FUN_019166/FUN_023100/FUN_028298	18
3022	Basal transcription factors	15/2611	68/8410	0.962605	0.999919	0.932167	FUN_007591/FUN_008203/FUN_027736/FUN_030712/FUN_033960/FUN_025041/FUN_019079/FUN_019386/FUN_022656/FUN_036232/FUN_027805/FUN_030390/FUN_007138/FUN_007299/FUN_026406	15
3060	Protein export	13/2611	63/8410	0.976699	0.999919	0.932167	FUN_001473/FUN_007452/FUN_011597/FUN_027944/FUN_006705/FUN_009271/FUN_032266/FUN_032292/FUN_027693/FUN_005519/FUN_019166/FUN_019401/FUN_028298	13
3050	Proteasome	13/2611	64/8410	0.980539	0.999919	0.932167	FUN_004250/FUN_023714/FUN_024397/FUN_019383/FUN_038766/FUN_000670/FUN_007509/FUN_007825/FUN_013678/FUN_014780/FUN_022031/FUN_005348/FUN_006019	13
62	Fatty acid elongation	7/2611	42/8410	0.989331	0.999919	0.932167	FUN_001514/FUN_005367/FUN_012053/FUN_004572/FUN_009485/FUN_017083/FUN_019220	7
4724	Glutamatergic synapse	8/2611	47/8410	0.99078	0.999919	0.932167	FUN_004027/FUN_004415/FUN_014383/FUN_016022/FUN_011615/FUN_013913/FUN_020233/FUN_038280	8
4141	Protein processing in endoplasmic reticulum	104/2611	402/8410	0.991482	0.999919	0.932167	FUN_003562/FUN_003710/FUN_007243/FUN_008805/FUN_008896/FUN_009339/FUN_009476/FUN_010878/FUN_011004/FUN_011057/FUN_012157/FUN_014390/FUN_015151/FUN_015242/FUN_015931/FUN_016711/FUN_017296/FUN_031719/FUN_033210/FUN_024192/FUN_024348/FUN_025158/FUN_026696/FUN_018362/FUN_019018/FUN_019020/FUN_019100/FUN_019368/FUN_019831/FUN_020355/FUN_021647/FUN_035853/FUN_036338/FUN_037608/FUN_037767/FUN_037860/FUN…	104
1212	Fatty acid metabolism	19/2611	95/8410	0.99449	0.999919	0.932167	FUN_015276/FUN_024738/FUN_036256/FUN_001464/FUN_004419/FUN_009485/FUN_014221/FUN_017083/FUN_034924/FUN_018319/FUN_021007/FUN_023129/FUN_039507/FUN_028232/FUN_001969/FUN_007609/FUN_019220/FUN_022083/FUN_037638	19
3013	Nucleocytoplasmic transport	50/2611	214/8410	0.995247	0.999919	0.932167	FUN_001640/FUN_002427/FUN_003561/FUN_007766/FUN_014886/FUN_015824/FUN_015964/FUN_017670/FUN_034142/FUN_034821/FUN_026394/FUN_018656/FUN_018725/FUN_019056/FUN_019078/FUN_022252/FUN_022827/FUN_036453/FUN_027396/FUN_028218/FUN_029782/FUN_040245/FUN_001515/FUN_005013/FUN_005174/FUN_006831/FUN_007055/FUN_009748/FUN_011992/FUN_012315/FUN_016624/FUN_033111/FUN_034464/FUN_034876/FUN_034889/FUN_024991/FUN…	50
61	Fatty acid biosynthesis	10/2611	61/8410	0.997186	0.999919	0.932167	FUN_036256/FUN_004419/FUN_014221/FUN_018319/FUN_023129/FUN_028232/FUN_001969/FUN_007609/FUN_022083/FUN_037638	10
3440	Homologous recombination	18/2611	95/8410	0.997353	0.999919	0.932167	FUN_008463/FUN_015381/FUN_034952/FUN_035370/FUN_024121/FUN_024961/FUN_019296/FUN_039222/FUN_030388/FUN_001881/FUN_004993/FUN_013531/FUN_034203/FUN_035418/FUN_040296/FUN_002071/FUN_033554/FUN_024552	18
40	Pentose and glucuronate interconversions	40/2611	183/8410	0.998008	0.999919	0.932167	FUN_000977/FUN_003396/FUN_004129/FUN_006432/FUN_007159/FUN_011061/FUN_012508/FUN_017609/FUN_024230/FUN_025772/FUN_022000/FUN_037828/FUN_030004/FUN_001448/FUN_001474/FUN_006433/FUN_006677/FUN_009206/FUN_011805/FUN_012666/FUN_015898/FUN_016575/FUN_017416/FUN_031678/FUN_035000/FUN_020144/FUN_020149/FUN_021790/FUN_036844/FUN_037196/FUN_039051/FUN_002158/FUN_013422/FUN_013527/FUN_016570/FUN_034442/FUN…	40
4110	Cell cycle	31/2611	159/8410	0.99966	0.999919	0.932167	FUN_000388/FUN_003957/FUN_007328/FUN_007726/FUN_009476/FUN_010046/FUN_013168/FUN_016393/FUN_033210/FUN_018362/FUN_020208/FUN_023136/FUN_037472/FUN_030271/FUN_030736/FUN_030940/FUN_001566/FUN_003063/FUN_005912/FUN_010842/FUN_016204/FUN_033049/FUN_034700/FUN_024720/FUN_025536/FUN_021240/FUN_037982/FUN_006804/FUN_013134/FUN_027439/FUN_027663	31
