# Supplementary material for: Single-Base Methylome Analysis of Sweet Cherry (Prunus avium L.) on Dwarfing Rootstocks Reveals Epigenomic Differences Associated with Scion Dwarfing Conferred by Grafting
Source: Int J Mol Sci. 2024 Oct 16;25(20):11100. doi: 10.3390/ijms252011100 (PMC11508414; doi:10.3390/ijms252011100)
Supplement: Supplementary file 1 [file ijms-25-11100-s001.zip › Table S3. KEGG enrichment analysis of hyper-DMGs and hypo-DMGs.xlsx]

## Sheet: Hyper-DMGs in Mds_S vs. Mwt_S
Table S3_1. KEGG enrichment analysis of hyper-DMGs in Mds_S vs. Mwt_S
ID	Description	GeneRatio	BgRatio	pvalue	p.adjust	qvalue	geneID
909	Sesquiterpenoid and triterpenoid biosynthesis	25/2341	47/8410	0.000206986	0.0380318	0.0366188	FUN_010028/FUN_013643/FUN_013649/FUN_034016/FUN_034051/FUN_005794/FUN_013644/FUN_016793/FUN_031818/FUN_031822/FUN_031823/FUN_031826/FUN_034013/FUN_034015/FUN_034019/FUN_034050/FUN_034056/FUN_034092/FUN_034099/FUN_034107/FUN_034110/FUN_034277/FUN_030171/FUN_030402/FUN_034270
380	Tryptophan metabolism	61/2341	147/8410	0.000223716	0.0380318	0.0366188	FUN_003846/FUN_006328/FUN_012108/FUN_013713/FUN_034102/FUN_034109/FUN_018479/FUN_018485/FUN_019236/FUN_020244/FUN_021414/FUN_021581/FUN_021585/FUN_040335/FUN_005904/FUN_006163/FUN_007164/FUN_007677/FUN_009934/FUN_012829/FUN_016306/FUN_032498/FUN_032501/FUN_032502/FUN_034108/FUN_034267/FUN_035255/FUN_023968/FUN_024095/FUN_025799/FUN_025808/FUN_025810/FUN_025811/FUN_025850/FUN_025927/FUN_019026/FUN…
360	Phenylalanine metabolism	31/2341	64/8410	0.000351016	0.0397818	0.0383039	FUN_000938/FUN_010555/FUN_015396/FUN_033879/FUN_000167/FUN_003542/FUN_003784/FUN_010554/FUN_011900/FUN_014160/FUN_014917/FUN_032498/FUN_032501/FUN_032502/FUN_033827/FUN_025835/FUN_018732/FUN_021666/FUN_022750/FUN_037544/FUN_038351/FUN_038373/FUN_039291/FUN_028487/FUN_029772/FUN_030218/FUN_030219/FUN_030222/FUN_030840/FUN_023773/FUN_021219
460	Cyanoamino acid metabolism	54/2341	134/8410	0.00114437	0.097271	0.0936573	FUN_000113/FUN_000984/FUN_000993/FUN_000999/FUN_001000/FUN_007179/FUN_008058/FUN_011446/FUN_011710/FUN_011714/FUN_013713/FUN_033980/FUN_025685/FUN_018479/FUN_018485/FUN_018510/FUN_038060/FUN_028041/FUN_028050/FUN_000191/FUN_000980/FUN_000983/FUN_000995/FUN_001877/FUN_007033/FUN_007294/FUN_008055/FUN_009473/FUN_009934/FUN_010107/FUN_011712/FUN_016306/FUN_031735/FUN_031737/FUN_034108/FUN_025808/FUN…
941	Flavonoid biosynthesis	58/2341	149/8410	0.00203157	0.138147	0.133014	FUN_003676/FUN_003681/FUN_005606/FUN_006796/FUN_010555/FUN_014808/FUN_015032/FUN_015033/FUN_033346/FUN_033375/FUN_000072/FUN_000076/FUN_000845/FUN_001347/FUN_003542/FUN_003667/FUN_003687/FUN_003694/FUN_003701/FUN_003705/FUN_003801/FUN_004520/FUN_006793/FUN_006795/FUN_007342/FUN_007343/FUN_010554/FUN_014625/FUN_014630/FUN_014648/FUN_014649/FUN_014659/FUN_014798/FUN_014824/FUN_014828/FUN_033318/FUN…
73	Cutin, suberine and wax biosynthesis	31/2341	72/8410	0.00383622	0.217386	0.209309	FUN_005606/FUN_012968/FUN_033346/FUN_019789/FUN_031004/FUN_005040/FUN_010074/FUN_010120/FUN_010287/FUN_010626/FUN_010628/FUN_010630/FUN_013894/FUN_033318/FUN_033319/FUN_033335/FUN_033336/FUN_033347/FUN_033356/FUN_033364/FUN_033367/FUN_025619/FUN_019790/FUN_019791/FUN_022994/FUN_023126/FUN_037546/FUN_039512/FUN_031005/FUN_031007/FUN_033357
592	alpha-Linolenic acid metabolism	37/2341	93/8410	0.00817638	0.321043	0.309116	FUN_000696/FUN_007752/FUN_013783/FUN_023944/FUN_027513/FUN_005462/FUN_007745/FUN_007751/FUN_007755/FUN_007757/FUN_008062/FUN_010937/FUN_010938/FUN_017011/FUN_032051/FUN_023947/FUN_023954/FUN_018478/FUN_021007/FUN_022721/FUN_039146/FUN_039289/FUN_027510/FUN_027512/FUN_027515/FUN_029269/FUN_029273/FUN_029327/FUN_029328/FUN_029332/FUN_029335/FUN_029337/FUN_029547/FUN_030729/FUN_030734/FUN_030751/FUN…
4744	Phototransduction	9/2341	15/8410	0.00900598	0.321043	0.309116	FUN_028488/FUN_030724/FUN_006817/FUN_014368/FUN_026194/FUN_026646/FUN_036518/FUN_029396/FUN_031044
940	Phenylpropanoid biosynthesis	124/2341	376/8410	0.0142725	0.404388	0.389364	FUN_000938/FUN_003676/FUN_003681/FUN_005606/FUN_008058/FUN_010555/FUN_011710/FUN_011714/FUN_011726/FUN_012431/FUN_013063/FUN_013713/FUN_014808/FUN_015032/FUN_015033/FUN_032711/FUN_033346/FUN_033375/FUN_033980/FUN_025507/FUN_025685/FUN_018416/FUN_018479/FUN_018485/FUN_018510/FUN_021352/FUN_022329/FUN_038060/FUN_028041/FUN_029872/FUN_000191/FUN_000845/FUN_001347/FUN_002704/FUN_003542/FUN_003667/FUN…
4075	Plant hormone signal transduction	101/2341	302/8410	0.0169944	0.433385	0.417284	FUN_000943/FUN_000949/FUN_003441/FUN_006002/FUN_010846/FUN_012033/FUN_012390/FUN_013768/FUN_015925/FUN_016221/FUN_025455/FUN_025617/FUN_019009/FUN_021775/FUN_029131/FUN_029132/FUN_029133/FUN_029134/FUN_030146/FUN_000319/FUN_000320/FUN_039903/FUN_000700/FUN_000944/FUN_001387/FUN_003188/FUN_003474/FUN_003514/FUN_005257/FUN_005512/FUN_005741/FUN_005919/FUN_006092/FUN_006186/FUN_006455/FUN_006843/FUN…
945	Stilbenoid, diarylheptanoid and gingerol biosynthesis	52/2341	144/8410	0.0178453	0.433385	0.417284	FUN_003676/FUN_003681/FUN_005606/FUN_010555/FUN_014808/FUN_015032/FUN_015033/FUN_017949/FUN_017968/FUN_018025/FUN_033346/FUN_033375/FUN_000845/FUN_001347/FUN_003542/FUN_003667/FUN_003687/FUN_003694/FUN_003701/FUN_003705/FUN_007342/FUN_007343/FUN_010554/FUN_014625/FUN_014630/FUN_014648/FUN_014649/FUN_014659/FUN_014798/FUN_014824/FUN_014828/FUN_015126/FUN_017966/FUN_018066/FUN_033318/FUN_033319/FUN…
4713	Circadian entrainment	12/2341	25/8410	0.0250927	0.460862	0.44374	FUN_028488/FUN_030724/FUN_006817/FUN_014368/FUN_024989/FUN_026194/FUN_026646/FUN_036518/FUN_039387/FUN_029396/FUN_029553/FUN_031044
4927	Cortisol synthesis and secretion	33/2341	87/8410	0.0256241	0.460862	0.44374	FUN_005467/FUN_014127/FUN_034102/FUN_034109/FUN_024805/FUN_019236/FUN_021414/FUN_021581/FUN_021585/FUN_005468/FUN_005904/FUN_007164/FUN_009731/FUN_012829/FUN_016306/FUN_034108/FUN_034267/FUN_023968/FUN_024804/FUN_024863/FUN_024866/FUN_025799/FUN_025808/FUN_025810/FUN_025811/FUN_019232/FUN_019233/FUN_019234/FUN_019237/FUN_021562/FUN_021577/FUN_037674/FUN_039243
943	Isoflavonoid biosynthesis	19/2341	46/8410	0.03349	0.517573	0.498344	FUN_011141/FUN_011143/FUN_017239/FUN_019236/FUN_021581/FUN_021585/FUN_001761/FUN_005904/FUN_011108/FUN_017227/FUN_017229/FUN_017238/FUN_019232/FUN_019233/FUN_019234/FUN_019237/FUN_021562/FUN_021577/FUN_017218
902	Monoterpenoid biosynthesis	14/2341	32/8410	0.0387197	0.529499	0.509827	FUN_011334/FUN_020113/FUN_004468/FUN_004497/FUN_004498/FUN_011332/FUN_011335/FUN_011336/FUN_011340/FUN_016793/FUN_031822/FUN_031823/FUN_031826/FUN_034644
591	Linoleic acid metabolism	26/2341	68/8410	0.0400336	0.529499	0.509827	FUN_000696/FUN_013783/FUN_034102/FUN_034109/FUN_021581/FUN_021585/FUN_005904/FUN_008062/FUN_009731/FUN_009934/FUN_016306/FUN_032051/FUN_034108/FUN_034267/FUN_023968/FUN_025799/FUN_025808/FUN_025810/FUN_025811/FUN_018478/FUN_021562/FUN_021577/FUN_022718/FUN_022721/FUN_039243/FUN_039289
4750	Inflammatory mediator regulation of TRP channels	27/2341	72/8410	0.0469205	0.540895	0.5208	FUN_000421/FUN_034102/FUN_034109/FUN_021581/FUN_021585/FUN_028488/FUN_030724/FUN_006817/FUN_009731/FUN_012229/FUN_014368/FUN_016306/FUN_034108/FUN_034267/FUN_023968/FUN_024989/FUN_025799/FUN_025808/FUN_025810/FUN_025811/FUN_026194/FUN_026646/FUN_021562/FUN_021577/FUN_036518/FUN_039243/FUN_031044
960	Tropane, piperidine and pyridine alkaloid biosynthesis	13/2341	30/8410	0.0492832	0.540895	0.5208	FUN_015396/FUN_019064/FUN_019069/FUN_028695/FUN_000167/FUN_003784/FUN_014160/FUN_033827/FUN_025835/FUN_019059/FUN_019063/FUN_021987/FUN_021219
5145	Toxoplasmosis	115/2341	364/8410	0.0588466	0.540895	0.5208	FUN_000887/FUN_005911/FUN_008494/FUN_008495/FUN_009845/FUN_012155/FUN_014447/FUN_014623/FUN_016244/FUN_016253/FUN_016254/FUN_016260/FUN_016262/FUN_016467/FUN_016865/FUN_016879/FUN_016881/FUN_031800/FUN_032106/FUN_032235/FUN_033834/FUN_033835/FUN_033836/FUN_034113/FUN_034246/FUN_025644/FUN_018540/FUN_019160/FUN_019163/FUN_021051/FUN_039809/FUN_028364/FUN_000662/FUN_000885/FUN_000886/FUN_000896/FUN…
4917	Prolactin signaling pathway	35/2341	99/8410	0.0610548	0.540895	0.5208	FUN_005467/FUN_014127/FUN_034102/FUN_034109/FUN_024805/FUN_019236/FUN_021414/FUN_021581/FUN_021585/FUN_005468/FUN_005904/FUN_007164/FUN_009731/FUN_011278/FUN_012829/FUN_016306/FUN_034108/FUN_034267/FUN_023968/FUN_024804/FUN_024863/FUN_024866/FUN_025799/FUN_025808/FUN_025810/FUN_025811/FUN_019232/FUN_019233/FUN_019234/FUN_019237/FUN_021562/FUN_021577/FUN_037674/FUN_039243/FUN_039331
905	Brassinosteroid biosynthesis	21/2341	55/8410	0.0616709	0.540895	0.5208	FUN_004382/FUN_004423/FUN_004433/FUN_016465/FUN_021581/FUN_021585/FUN_039118/FUN_039120/FUN_027408/FUN_004378/FUN_004386/FUN_004387/FUN_004424/FUN_005904/FUN_012314/FUN_017153/FUN_024514/FUN_021562/FUN_021577/FUN_038591/FUN_039122
140	Steroid hormone biosynthesis	39/2341	112/8410	0.0622804	0.540895	0.5208	FUN_003730/FUN_005467/FUN_014127/FUN_034102/FUN_034109/FUN_024805/FUN_019236/FUN_021414/FUN_021581/FUN_021585/FUN_003731/FUN_005468/FUN_005904/FUN_007164/FUN_009731/FUN_009934/FUN_012829/FUN_016306/FUN_034108/FUN_034267/FUN_023968/FUN_024804/FUN_024863/FUN_024866/FUN_025799/FUN_025808/FUN_025810/FUN_025811/FUN_019026/FUN_019029/FUN_019232/FUN_019233/FUN_019234/FUN_019237/FUN_021562/FUN_021577/FUN…
4973	Carbohydrate digestion and absorption	7/2341	14/8410	0.0652255	0.540895	0.5208	FUN_000751/FUN_005147/FUN_005986/FUN_014014/FUN_034842/FUN_021412/FUN_029729
4727	GABAergic synapse	18/2341	47/8410	0.0776303	0.581483	0.55988	FUN_001182/FUN_011845/FUN_016022/FUN_037152/FUN_002148/FUN_004202/FUN_004415/FUN_013536/FUN_014525/FUN_015861/FUN_016728/FUN_017099/FUN_017448/FUN_020132/FUN_037159/FUN_037468/FUN_029396/FUN_029553
944	Flavone and flavonol biosynthesis	10/2341	23/8410	0.0783357	0.581483	0.55988	FUN_010555/FUN_017239/FUN_003542/FUN_010554/FUN_017227/FUN_017229/FUN_017238/FUN_026278/FUN_027744/FUN_017218
500	Starch and sucrose metabolism	80/2341	250/8410	0.079184	0.581483	0.55988	FUN_000170/FUN_007432/FUN_008058/FUN_011710/FUN_011714/FUN_013465/FUN_013527/FUN_013713/FUN_015009/FUN_033980/FUN_025685/FUN_018479/FUN_018485/FUN_018510/FUN_021399/FUN_038060/FUN_028041/FUN_031371/FUN_000057/FUN_000191/FUN_000701/FUN_000751/FUN_000823/FUN_001042/FUN_001463/FUN_001746/FUN_002184/FUN_002594/FUN_003954/FUN_004298/FUN_004836/FUN_005029/FUN_005147/FUN_005405/FUN_005986/FUN_006473/FUN…
4016	MAPK signaling pathway - plant	64/2341	197/8410	0.0831705	0.581483	0.55988	FUN_008494/FUN_008495/FUN_011174/FUN_012033/FUN_012390/FUN_012843/FUN_032235/FUN_025176/FUN_025455/FUN_025644/FUN_026574/FUN_021775/FUN_028488/FUN_030146/FUN_030724/FUN_039903/FUN_003311/FUN_005733/FUN_005741/FUN_006817/FUN_007001/FUN_007620/FUN_007991/FUN_008968/FUN_009209/FUN_009211/FUN_011485/FUN_011489/FUN_014042/FUN_014368/FUN_017658/FUN_032220/FUN_032225/FUN_032229/FUN_032906/FUN_024095/FUN…
980	Metabolism of xenobiotics by cytochrome P450	49/2341	149/8410	0.0989234	0.656239	0.631859	FUN_000623/FUN_002190/FUN_007235/FUN_034102/FUN_034109/FUN_026716/FUN_019236/FUN_021414/FUN_021581/FUN_021585/FUN_000622/FUN_000624/FUN_004083/FUN_004084/FUN_005904/FUN_007164/FUN_009934/FUN_012829/FUN_013162/FUN_013512/FUN_016208/FUN_016306/FUN_033416/FUN_033424/FUN_033427/FUN_033430/FUN_034108/FUN_034267/FUN_023968/FUN_024023/FUN_025081/FUN_025799/FUN_025808/FUN_025810/FUN_025811/FUN_026155/FUN…
4925	Aldosterone synthesis and secretion	10/2341	24/8410	0.102009	0.656239	0.631859	FUN_028488/FUN_030724/FUN_002211/FUN_006817/FUN_014368/FUN_024989/FUN_026194/FUN_026646/FUN_036518/FUN_031044
563	Glycosylphosphatidylinositol (GPI)-anchor biosynthesis	11/2341	27/8410	0.102296	0.656239	0.631859	FUN_039682/FUN_001062/FUN_014686/FUN_024787/FUN_025014/FUN_019982/FUN_021258/FUN_038934/FUN_027568/FUN_027627/FUN_030684
410	beta-Alanine metabolism	17/2341	46/8410	0.11314	0.69941	0.673426	FUN_011816/FUN_000167/FUN_001464/FUN_003784/FUN_003944/FUN_008284/FUN_011820/FUN_011821/FUN_012980/FUN_013536/FUN_016194/FUN_035028/FUN_035255/FUN_025835/FUN_025927/FUN_028876/FUN_028969
514	Other types of O-glycan biosynthesis	11/2341	28/8410	0.127873	0.72428	0.697372	FUN_006649/FUN_011377/FUN_037839/FUN_004274/FUN_008691/FUN_011373/FUN_012815/FUN_017742/FUN_024094/FUN_025071/FUN_029451
643	Styrene degradation	8/2341	19/8410	0.129944	0.72428	0.697372	FUN_011150/FUN_019884/FUN_022750/FUN_028487/FUN_030218/FUN_030219/FUN_030222/FUN_023773

## Sheet: Hypo-DMGs in Mds_S vs. Mwt_S
Table S3_2. KEGG enrichment analysis of hypo-DMGs in Mds_S vs. Mwt_S
ID	Description	GeneRatio	BgRatio	pvalue	p.adjust	qvalue	geneID
4075	Plant hormone signal transduction	58/834	302/8410	4.66304e-07	0.000152481	0.000145781	FUN_000947/FUN_003338/FUN_005255/FUN_007191/FUN_012303/FUN_014219/FUN_015925/FUN_016213/FUN_016689/FUN_033654/FUN_024385/FUN_024702/FUN_021184/FUN_021882/FUN_037137/FUN_037384/FUN_039399/FUN_029152/FUN_030156/FUN_030157/FUN_031234/FUN_031270/FUN_039940/FUN_016595/FUN_024373/FUN_038202/FUN_038547/FUN_039903/FUN_000944/FUN_001387/FUN_001641/FUN_003188/FUN_004625/FUN_005919/FUN_006844/FUN_007592/FUN…
4010	MAPK signaling pathway	63/834	400/8410	0.000118387	0.00930211	0.00889338	FUN_000662/FUN_000896/FUN_040018/FUN_011887/FUN_014447/FUN_016234/FUN_016241/FUN_016244/FUN_016274/FUN_016325/FUN_016884/FUN_031796/FUN_031798/FUN_031805/FUN_032227/FUN_033830/FUN_033833/FUN_033838/FUN_025644/FUN_040119/FUN_021815/FUN_040160/FUN_038080/FUN_027665/FUN_030097/FUN_016260/FUN_016262/FUN_021051/FUN_022253/FUN_038084/FUN_000672/FUN_001974/FUN_004822/FUN_005330/FUN_005463/FUN_005466/FUN…
4620	Toll-like receptor signaling pathway	51/834	325/8410	0.000570601	0.0155489	0.0148657	FUN_000662/FUN_000896/FUN_040018/FUN_011887/FUN_014447/FUN_016234/FUN_016241/FUN_016244/FUN_016274/FUN_016325/FUN_016884/FUN_031796/FUN_031798/FUN_031805/FUN_032227/FUN_033830/FUN_033833/FUN_033838/FUN_025644/FUN_040119/FUN_021815/FUN_027665/FUN_030097/FUN_016260/FUN_016262/FUN_021051/FUN_022253/FUN_000672/FUN_004822/FUN_005463/FUN_005466/FUN_040084/FUN_016235/FUN_016890/FUN_016894/FUN_032220/FUN…
531	Glycosaminoglycan degradation	7/834	18/8410	0.00109793	0.0276171	0.0264036	FUN_004264/FUN_038315/FUN_038320/FUN_030275/FUN_012084/FUN_012086/FUN_025956
905	Brassinosteroid biosynthesis	11/834	55/8410	0.0175115	0.318125	0.304146	FUN_004424/FUN_021562/FUN_021576/FUN_039122/FUN_004382/FUN_004423/FUN_004433/FUN_021579/FUN_021585/FUN_038591/FUN_039119
908	Zeatin biosynthesis	9/834	42/8410	0.0197955	0.340691	0.325721	FUN_033480/FUN_033482/FUN_033483/FUN_033780/FUN_004590/FUN_008402/FUN_019030/FUN_019031/FUN_031177
4927	Cortisol synthesis and secretion	15/834	87/8410	0.0230843	0.377429	0.360845	FUN_005467/FUN_034613/FUN_021562/FUN_021576/FUN_030656/FUN_030657/FUN_030658/FUN_014495/FUN_034109/FUN_024866/FUN_025808/FUN_019232/FUN_019236/FUN_021579/FUN_021585
140	Steroid hormone biosynthesis	18/834	112/8410	0.0265806	0.395084	0.377724	FUN_005467/FUN_034613/FUN_021562/FUN_021576/FUN_030656/FUN_030657/FUN_030658/FUN_003730/FUN_014495/FUN_034109/FUN_024866/FUN_025808/FUN_019030/FUN_019031/FUN_019232/FUN_019236/FUN_021579/FUN_021585
4016	MAPK signaling pathway - plant	28/834	197/8410	0.0319663	0.436016	0.416857	FUN_006817/FUN_032227/FUN_024385/FUN_025644/FUN_021184/FUN_030156/FUN_030157/FUN_024373/FUN_038202/FUN_039903/FUN_005733/FUN_006821/FUN_007592/FUN_011489/FUN_011586/FUN_013855/FUN_032220/FUN_032451/FUN_034310/FUN_024623/FUN_024975/FUN_025457/FUN_025525/FUN_019058/FUN_019497/FUN_037881/FUN_039199/FUN_030022
4961	Endocrine and other factor-regulated calcium reabsorption	6/834	25/8410	0.0320012	0.436016	0.416857	FUN_002195/FUN_021177/FUN_011659/FUN_012309/FUN_012346/FUN_027807
4712	Circadian rhythm - plant	10/834	54/8410	0.037377	0.456255	0.436207	FUN_000076/FUN_011716/FUN_034778/FUN_034779/FUN_000072/FUN_004625/FUN_011735/FUN_017073/FUN_025253/FUN_022474
909	Sesquiterpenoid and triterpenoid biosynthesis	9/834	47/8410	0.0388489	0.456255	0.436207	FUN_013644/FUN_031822/FUN_034050/FUN_034099/FUN_034051/FUN_034107/FUN_034270/FUN_021457/FUN_030170
562	Inositol phosphate metabolism	14/834	85/8410	0.0390677	0.456255	0.436207	FUN_005327/FUN_009205/FUN_015486/FUN_015883/FUN_004758/FUN_006808/FUN_012176/FUN_016377/FUN_025647/FUN_018916/FUN_038291/FUN_027919/FUN_028969/FUN_029824

## Sheet: Hyper-DMGs in ds_L vs. Mwt_L
Table S3_3. KEGG enrichment analysis of hyper-DMGs in Mds_L vs. Mwt_L
ID	Description	GeneRatio	BgRatio	pvalue	p.adjust	qvalue	geneID
909	Sesquiterpenoid and triterpenoid biosynthesis	18/1419	47/8410	0.000361767	0.121915	0.119193	FUN_031818/FUN_000068/FUN_000664/FUN_009986/FUN_010028/FUN_013644/FUN_013649/FUN_034014/FUN_034050/FUN_034051/FUN_034055/FUN_034056/FUN_034092/FUN_034099/FUN_034107/FUN_034110/FUN_021457/FUN_030402
592	alpha-Linolenic acid metabolism	27/1419	93/8410	0.00235389	0.289088	0.282632	FUN_029327/FUN_029335/FUN_029336/FUN_000696/FUN_007748/FUN_008062/FUN_010297/FUN_016952/FUN_032051/FUN_023944/FUN_023947/FUN_023954/FUN_018478/FUN_021007/FUN_022721/FUN_037392/FUN_039289/FUN_039507/FUN_029270/FUN_029273/FUN_029277/FUN_029323/FUN_029325/FUN_029332/FUN_030729/FUN_030734/FUN_027513
591	Linoleic acid metabolism	21/1419	68/8410	0.00308585	0.289088	0.282632	FUN_000696/FUN_005904/FUN_005915/FUN_008062/FUN_009934/FUN_016306/FUN_032051/FUN_034108/FUN_034109/FUN_034267/FUN_025799/FUN_025801/FUN_025805/FUN_018478/FUN_021562/FUN_021578/FUN_021579/FUN_022721/FUN_037392/FUN_039289/FUN_025067
905	Brassinosteroid biosynthesis	17/1419	55/8410	0.00730586	0.410346	0.401181	FUN_004421/FUN_004433/FUN_004376/FUN_004382/FUN_004387/FUN_004423/FUN_004428/FUN_005904/FUN_005915/FUN_005916/FUN_013784/FUN_021562/FUN_021578/FUN_021579/FUN_038591/FUN_039117/FUN_027408
140	Steroid hormone biosynthesis	29/1419	112/8410	0.00987843	0.437489	0.427718	FUN_024863/FUN_005467/FUN_005468/FUN_005476/FUN_005904/FUN_005915/FUN_005916/FUN_009485/FUN_009934/FUN_010678/FUN_012829/FUN_016306/FUN_033274/FUN_034108/FUN_034109/FUN_034267/FUN_034613/FUN_024805/FUN_024862/FUN_025799/FUN_025801/FUN_025805/FUN_019027/FUN_019236/FUN_021562/FUN_021578/FUN_021579/FUN_029161/FUN_030658
400	Phenylalanine, tyrosine and tryptophan biosynthesis	14/1419	44/8410	0.0108882	0.437489	0.427718	FUN_015058/FUN_011934/FUN_012333/FUN_015277/FUN_025883/FUN_020746/FUN_020749/FUN_020844/FUN_021170/FUN_021219/FUN_022809/FUN_038774/FUN_004911/FUN_033827
943	Isoflavonoid biosynthesis	14/1419	46/8410	0.016368	0.477941	0.467267	FUN_011108/FUN_001761/FUN_005904/FUN_005915/FUN_005916/FUN_017227/FUN_017228/FUN_019236/FUN_021562/FUN_021578/FUN_021579/FUN_017223/FUN_017229/FUN_017231
4142	Lysosome	33/1419	137/8410	0.0185819	0.477941	0.467267	FUN_001606/FUN_010475/FUN_016622/FUN_033602/FUN_028946/FUN_004915/FUN_005273/FUN_005297/FUN_005579/FUN_005581/FUN_005815/FUN_005902/FUN_007087/FUN_008287/FUN_009137/FUN_009143/FUN_010445/FUN_010474/FUN_012075/FUN_013339/FUN_015458/FUN_016620/FUN_017735/FUN_017736/FUN_032170/FUN_024642/FUN_026469/FUN_026640/FUN_038315/FUN_038320/FUN_029226/FUN_030502/FUN_017035
960	Tropane, piperidine and pyridine alkaloid biosynthesis	10/1419	30/8410	0.0211575	0.477941	0.467267	FUN_015058/FUN_000165/FUN_014160/FUN_025835/FUN_019059/FUN_019063/FUN_019069/FUN_021219/FUN_021987/FUN_033827
4975	Fat digestion and absorption	5/1419	11/8410	0.025673	0.50893	0.497564	FUN_015058/FUN_016622/FUN_000696/FUN_016620/FUN_039289
944	Flavone and flavonol biosynthesis	8/1419	23/8410	0.0292839	0.54826	0.536015	FUN_010554/FUN_010557/FUN_017227/FUN_017228/FUN_027744/FUN_017223/FUN_017229/FUN_017231
1230	Biosynthesis of amino acids	58/1419	273/8410	0.0327956	0.581691	0.5687	FUN_005834/FUN_007311/FUN_015058/FUN_015930/FUN_038193/FUN_000537/FUN_000540/FUN_001129/FUN_001136/FUN_003653/FUN_003991/FUN_006835/FUN_006853/FUN_007109/FUN_007179/FUN_011070/FUN_011446/FUN_011934/FUN_012333/FUN_013908/FUN_014546/FUN_014549/FUN_015277/FUN_016022/FUN_016059/FUN_016377/FUN_016735/FUN_033202/FUN_033474/FUN_035148/FUN_024152/FUN_024465/FUN_024470/FUN_025883/FUN_020746/FUN_020749/FUN…
514	Other types of O-glycan biosynthesis	9/1419	28/8410	0.0354634	0.582454	0.569446	FUN_006649/FUN_011373/FUN_017742/FUN_035062/FUN_025071/FUN_023032/FUN_037839/FUN_029451/FUN_026539
410	beta-Alanine metabolism	13/1419	46/8410	0.0367527	0.582454	0.569446	FUN_000165/FUN_001464/FUN_011820/FUN_013517/FUN_016222/FUN_035028/FUN_035255/FUN_025835/FUN_038695/FUN_027506/FUN_028876/FUN_028969/FUN_003943
270	Cysteine and methionine metabolism	26/1419	110/8410	0.0418915	0.613801	0.600093	FUN_015058/FUN_000432/FUN_001129/FUN_001876/FUN_011446/FUN_016636/FUN_016656/FUN_023774/FUN_024152/FUN_025093/FUN_040184/FUN_020923/FUN_021436/FUN_022509/FUN_022850/FUN_035998/FUN_038875/FUN_039268/FUN_039509/FUN_028318/FUN_029887/FUN_030153/FUN_030154/FUN_033699/FUN_033827/FUN_030155
280	Valine, leucine and isoleucine degradation	15/1419	57/8410	0.0472023	0.662799	0.647996	FUN_001464/FUN_011820/FUN_032545/FUN_035255/FUN_035514/FUN_018319/FUN_020923/FUN_021436/FUN_038695/FUN_027506/FUN_028969/FUN_030153/FUN_030154/FUN_003943/FUN_030155
290	Valine, leucine and isoleucine biosynthesis	9/1419	31/8410	0.0648513	0.753617	0.736786	FUN_000537/FUN_000540/FUN_014546/FUN_033474/FUN_024465/FUN_021436/FUN_030153/FUN_030154/FUN_030155
1210	2-Oxocarboxylic acid metabolism	22/1419	95/8410	0.0699401	0.753968	0.737129	FUN_005834/FUN_015058/FUN_015930/FUN_038350/FUN_000537/FUN_000540/FUN_003991/FUN_004004/FUN_014546/FUN_014549/FUN_016059/FUN_016735/FUN_033474/FUN_024465/FUN_021436/FUN_037811/FUN_040335/FUN_030111/FUN_030153/FUN_030154/FUN_030530/FUN_030155
2010	ABC transporters	20/1419	85/8410	0.0708605	0.753968	0.737129	FUN_007043/FUN_001138/FUN_001139/FUN_001141/FUN_003655/FUN_003747/FUN_009857/FUN_010614/FUN_013749/FUN_013917/FUN_013918/FUN_015707/FUN_033548/FUN_034530/FUN_034535/FUN_034581/FUN_034583/FUN_037822/FUN_031256/FUN_012918
563	Glycosylphosphatidylinositol (GPI)-anchor biosynthesis	8/1419	27/8410	0.0715934	0.753968	0.737129	FUN_039682/FUN_001062/FUN_014686/FUN_024346/FUN_024787/FUN_019982/FUN_027627/FUN_030684
902	Monoterpenoid biosynthesis	9/1419	32/8410	0.0772865	0.775438	0.75812	FUN_002020/FUN_011334/FUN_002032/FUN_004468/FUN_004498/FUN_011332/FUN_011336/FUN_011342/FUN_020113

## Sheet: Hypo-DMGs in ds_L vs. Mwt_L
Table S3_3. KEGG enrichment analysis of hypo-DMGs in ds_L vs. Mwt_L
ID	Description	GeneRatio	BgRatio	pvalue	p.adjust	qvalue	geneID
4016	MAPK signaling pathway - plant	67/1739	197/8410	7.36093e-06	0.00250272	0.00220053	FUN_000413/FUN_000883/FUN_002476/FUN_003311/FUN_003354/FUN_005691/FUN_006817/FUN_008494/FUN_008495/FUN_008968/FUN_009209/FUN_011485/FUN_011489/FUN_011654/FUN_014004/FUN_014368/FUN_032179/FUN_032207/FUN_032220/FUN_032451/FUN_024373/FUN_024623/FUN_024975/FUN_025170/FUN_025176/FUN_025459/FUN_025644/FUN_026194/FUN_019305/FUN_021668/FUN_037563/FUN_037881/FUN_038199/FUN_039709/FUN_030145/FUN_030156/FUN…
4075	Plant hormone signal transduction	92/1739	302/8410	2.83574e-05	0.00482077	0.00423869	FUN_000413/FUN_000943/FUN_003338/FUN_005691/FUN_005976/FUN_006002/FUN_007279/FUN_009171/FUN_009209/FUN_009880/FUN_010576/FUN_011568/FUN_012278/FUN_014219/FUN_015925/FUN_016103/FUN_016279/FUN_016689/FUN_031904/FUN_024373/FUN_024623/FUN_024702/FUN_024848/FUN_024975/FUN_025459/FUN_026609/FUN_019730/FUN_019732/FUN_020389/FUN_021668/FUN_021882/FUN_037384/FUN_038199/FUN_039709/FUN_029131/FUN_029132/FUN…
625	Chloroalkane and chloroalkene degradation	10/1739	18/8410	0.00118246	0.0941641	0.0827944	FUN_003943/FUN_007235/FUN_013162/FUN_026716/FUN_030726/FUN_025927/FUN_006726/FUN_038695/FUN_027515/FUN_027523
4626	Plant-pathogen interaction	123/1739	469/8410	0.0017338	0.0982486	0.0863858	FUN_002447/FUN_002523/FUN_002769/FUN_003311/FUN_006676/FUN_006817/FUN_007212/FUN_008423/FUN_008494/FUN_008495/FUN_008805/FUN_008896/FUN_008968/FUN_010878/FUN_011489/FUN_011654/FUN_012027/FUN_012029/FUN_012712/FUN_012987/FUN_014072/FUN_014368/FUN_014493/FUN_014610/FUN_015151/FUN_032179/FUN_032207/FUN_032220/FUN_032451/FUN_032551/FUN_032554/FUN_033458/FUN_033459/FUN_034757/FUN_035023/FUN_023539/FUN…
250	Alanine, aspartate and glutamate metabolism	18/1739	47/8410	0.00415227	0.143578	0.126242	FUN_006148/FUN_012977/FUN_013836/FUN_016022/FUN_033166/FUN_034901/FUN_024019/FUN_020923/FUN_037800/FUN_029155/FUN_002619/FUN_003774/FUN_013536/FUN_025684/FUN_018892/FUN_036213/FUN_037815/FUN_038280
350	Tyrosine metabolism	24/1739	69/8410	0.00448229	0.143578	0.126242	FUN_000784/FUN_006148/FUN_007235/FUN_007249/FUN_011150/FUN_013162/FUN_014160/FUN_031963/FUN_026716/FUN_040132/FUN_037135/FUN_030726/FUN_000165/FUN_000167/FUN_014298/FUN_016203/FUN_016903/FUN_031958/FUN_033720/FUN_022274/FUN_027512/FUN_027515/FUN_027523/FUN_030840
1200	Carbon metabolism	79/1739	295/8410	0.00626566	0.143578	0.126242	FUN_000432/FUN_001877/FUN_003347/FUN_039935/FUN_003653/FUN_004555/FUN_006148/FUN_007235/FUN_011203/FUN_011821/FUN_013162/FUN_014160/FUN_016377/FUN_032460/FUN_034842/FUN_034901/FUN_023753/FUN_024470/FUN_026716/FUN_018315/FUN_018404/FUN_018405/FUN_021525/FUN_022533/FUN_036256/FUN_028969/FUN_031104/FUN_016735/FUN_022851/FUN_001661/FUN_003774/FUN_004035/FUN_005730/FUN_007066/FUN_011202/FUN_011216/FUN…
4620	Toll-like receptor signaling pathway	86/1739	325/8410	0.00630035	0.143578	0.126242	FUN_005202/FUN_005906/FUN_005908/FUN_005911/FUN_006744/FUN_008494/FUN_008495/FUN_008968/FUN_009842/FUN_012177/FUN_012325/FUN_014447/FUN_014623/FUN_014667/FUN_015431/FUN_015899/FUN_016233/FUN_016237/FUN_016245/FUN_016253/FUN_016255/FUN_016274/FUN_016881/FUN_016884/FUN_016894/FUN_031791/FUN_031798/FUN_031800/FUN_032179/FUN_032207/FUN_032220/FUN_032451/FUN_024578/FUN_025644/FUN_040119/FUN_021033/FUN…
630	Glyoxylate and dicarboxylate metabolism	28/1739	86/8410	0.00647186	0.143578	0.126242	FUN_000432/FUN_001877/FUN_011203/FUN_014160/FUN_016022/FUN_034901/FUN_025077/FUN_021525/FUN_031104/FUN_016735/FUN_003774/FUN_005730/FUN_011202/FUN_011216/FUN_013883/FUN_014298/FUN_015659/FUN_015969/FUN_016012/FUN_033158/FUN_033445/FUN_024095/FUN_026189/FUN_021365/FUN_038280/FUN_038808/FUN_039799/FUN_030270
360	Phenylalanine metabolism	22/1739	64/8410	0.00743082	0.143578	0.126242	FUN_000784/FUN_006148/FUN_010557/FUN_011900/FUN_014160/FUN_033879/FUN_018732/FUN_040132/FUN_039291/FUN_030218/FUN_030219/FUN_000165/FUN_000167/FUN_013139/FUN_014298/FUN_016203/FUN_016903/FUN_019523/FUN_022274/FUN_038351/FUN_030222/FUN_030840
521	Streptomycin biosynthesis	6/1739	10/8410	0.00753174	0.143578	0.126242	FUN_004829/FUN_012743/FUN_034842/FUN_032854/FUN_020982/FUN_039339
909	Sesquiterpenoid and triterpenoid biosynthesis	17/1739	47/8410	0.0101342	0.164077	0.144266	FUN_009986/FUN_010028/FUN_013644/FUN_013646/FUN_031822/FUN_031825/FUN_034016/FUN_034050/FUN_034056/FUN_034092/FUN_034107/FUN_034110/FUN_031826/FUN_034270/FUN_034277/FUN_019109/FUN_030171
920	Sulfur metabolism	13/1739	33/8410	0.010729	0.165812	0.145792	FUN_000274/FUN_031683/FUN_021508/FUN_030037/FUN_022851/FUN_011446/FUN_031880/FUN_031926/FUN_034630/FUN_034631/FUN_034658/FUN_022850/FUN_038875
380	Tryptophan metabolism	42/1739	147/8410	0.0134479	0.17246	0.151637	FUN_003943/FUN_004447/FUN_006815/FUN_007677/FUN_009936/FUN_010678/FUN_034108/FUN_034109/FUN_023968/FUN_025801/FUN_025811/FUN_019026/FUN_019029/FUN_020100/FUN_021414/FUN_021562/FUN_021576/FUN_021579/FUN_039840/FUN_030218/FUN_030219/FUN_030530/FUN_025927/FUN_006163/FUN_006726/FUN_012828/FUN_016306/FUN_016903/FUN_033648/FUN_024095/FUN_025794/FUN_025805/FUN_018485/FUN_019030/FUN_019031/FUN_019236/FUN…
4010	MAPK signaling pathway	101/1739	400/8410	0.013568	0.17246	0.151637	FUN_001974/FUN_001978/FUN_005202/FUN_005330/FUN_005906/FUN_005908/FUN_005911/FUN_006744/FUN_008494/FUN_008495/FUN_008968/FUN_009842/FUN_012157/FUN_012177/FUN_012325/FUN_014368/FUN_014447/FUN_014623/FUN_014667/FUN_015431/FUN_015899/FUN_016055/FUN_016233/FUN_016237/FUN_016245/FUN_016253/FUN_016255/FUN_016274/FUN_016881/FUN_016884/FUN_016894/FUN_031791/FUN_031798/FUN_031800/FUN_032179/FUN_032207/FUN…
980	Metabolism of xenobiotics by cytochrome P450	42/1739	149/8410	0.0169697	0.201184	0.176892	FUN_000617/FUN_000622/FUN_001130/FUN_007235/FUN_009936/FUN_010446/FUN_010678/FUN_013162/FUN_016207/FUN_033416/FUN_033423/FUN_033425/FUN_033426/FUN_033430/FUN_033435/FUN_034108/FUN_034109/FUN_023968/FUN_025801/FUN_025811/FUN_026716/FUN_018733/FUN_019026/FUN_019029/FUN_021414/FUN_021562/FUN_021576/FUN_021579/FUN_030726/FUN_000624/FUN_007038/FUN_012828/FUN_016206/FUN_016306/FUN_033424/FUN_025794/FUN…
562	Inositol phosphate metabolism	26/1739	85/8410	0.0197308	0.216403	0.190273	FUN_004979/FUN_006808/FUN_007228/FUN_007765/FUN_010179/FUN_013968/FUN_015486/FUN_015883/FUN_016377/FUN_031584/FUN_035060/FUN_019837/FUN_037161/FUN_028969/FUN_001845/FUN_012176/FUN_013719/FUN_032854/FUN_024326/FUN_025647/FUN_018916/FUN_020982/FUN_038291/FUN_039314/FUN_028975/FUN_030207
600	Sphingolipid metabolism	12/1739	32/8410	0.0213007	0.219462	0.192963	FUN_003494/FUN_031874/FUN_031890/FUN_024742/FUN_019011/FUN_037548/FUN_039596/FUN_027820/FUN_004449/FUN_012454/FUN_031621/FUN_025579
4727	GABAergic synapse	16/1739	47/8410	0.022778	0.22778	0.200277	FUN_002148/FUN_004415/FUN_014525/FUN_016022/FUN_031697/FUN_024810/FUN_020132/FUN_037159/FUN_037233/FUN_037468/FUN_037531/FUN_004202/FUN_013536/FUN_015861/FUN_038280/FUN_029684
10	Glycolysis / Gluconeogenesis	42/1739	153/8410	0.0262348	0.236472	0.20792	FUN_000831/FUN_039935/FUN_003653/FUN_003943/FUN_004555/FUN_004829/FUN_007235/FUN_012743/FUN_013162/FUN_016377/FUN_017678/FUN_032460/FUN_034842/FUN_024224/FUN_026716/FUN_018315/FUN_019837/FUN_022000/FUN_030726/FUN_025927/FUN_039910/FUN_004035/FUN_006726/FUN_007066/FUN_012176/FUN_012608/FUN_017930/FUN_033235/FUN_040188/FUN_026649/FUN_018609/FUN_022208/FUN_038193/FUN_038215/FUN_038695/FUN_039339/FUN…
4927	Cortisol synthesis and secretion	26/1739	87/8410	0.0264035	0.236472	0.20792	FUN_005467/FUN_005471/FUN_007854/FUN_010678/FUN_034108/FUN_034109/FUN_023968/FUN_024863/FUN_025801/FUN_025811/FUN_021414/FUN_021562/FUN_021576/FUN_021579/FUN_030656/FUN_030657/FUN_030658/FUN_012828/FUN_014495/FUN_016306/FUN_024864/FUN_024866/FUN_025794/FUN_025796/FUN_025805/FUN_019236
140	Steroid hormone biosynthesis	32/1739	112/8410	0.0283085	0.237109	0.20848	FUN_005467/FUN_005471/FUN_007854/FUN_009936/FUN_010678/FUN_034108/FUN_034109/FUN_023968/FUN_024863/FUN_025801/FUN_025811/FUN_019026/FUN_019029/FUN_021414/FUN_021562/FUN_021576/FUN_021579/FUN_030656/FUN_030657/FUN_030658/FUN_012828/FUN_014495/FUN_016306/FUN_024864/FUN_024866/FUN_025794/FUN_025796/FUN_025805/FUN_019030/FUN_019031/FUN_019236/FUN_029161
53	Ascorbate and aldarate metabolism	18/1739	56/8410	0.0294213	0.237109	0.20848	FUN_003943/FUN_004979/FUN_006728/FUN_007159/FUN_013968/FUN_031584/FUN_025163/FUN_030179/FUN_025927/FUN_006726/FUN_007006/FUN_015924/FUN_034339/FUN_020967/FUN_036844/FUN_038695/FUN_038770/FUN_039314
591	Linoleic acid metabolism	21/1739	68/8410	0.0305599	0.237109	0.20848	FUN_007854/FUN_008062/FUN_009936/FUN_032051/FUN_034108/FUN_034109/FUN_023968/FUN_025801/FUN_025811/FUN_021562/FUN_021576/FUN_021579/FUN_022719/FUN_003619/FUN_013783/FUN_016306/FUN_025794/FUN_025796/FUN_025805/FUN_022718/FUN_039289
4750	Inflammatory mediator regulation of TRP channels	22/1739	72/8410	0.0306847	0.237109	0.20848	FUN_000421/FUN_006817/FUN_007854/FUN_011654/FUN_014368/FUN_034108/FUN_034109/FUN_023968/FUN_025801/FUN_025811/FUN_026194/FUN_021562/FUN_021576/FUN_021579/FUN_030724/FUN_001282/FUN_016306/FUN_025794/FUN_025796/FUN_025805/FUN_022432/FUN_022973
1220	Degradation of aromatic compounds	9/1739	23/8410	0.0331977	0.240154	0.211157	FUN_007235/FUN_013162/FUN_026716/FUN_018732/FUN_022000/FUN_030726/FUN_026649/FUN_027515/FUN_027523
592	alpha-Linolenic acid metabolism	27/1739	93/8410	0.034308	0.243015	0.213673	FUN_007751/FUN_008062/FUN_010937/FUN_015276/FUN_032051/FUN_023923/FUN_023944/FUN_023947/FUN_023954/FUN_024738/FUN_022719/FUN_029277/FUN_029323/FUN_029547/FUN_030726/FUN_003619/FUN_007745/FUN_013783/FUN_016697/FUN_023948/FUN_022785/FUN_039289/FUN_027512/FUN_027515/FUN_027523/FUN_029270/FUN_029337
590	Arachidonic acid metabolism	21/1739	69/8410	0.0356435	0.247322	0.21746	FUN_001130/FUN_005547/FUN_007854/FUN_011995/FUN_034108/FUN_034109/FUN_023968/FUN_025085/FUN_025801/FUN_025811/FUN_021562/FUN_021576/FUN_021579/FUN_016306/FUN_025083/FUN_025794/FUN_025796/FUN_025805/FUN_036020/FUN_039289/FUN_027994
904	Diterpenoid biosynthesis; Including: Gibberellin biosynthesis	15/1739	46/8410	0.0393559	0.257327	0.226256	FUN_014215/FUN_016949/FUN_033461/FUN_024437/FUN_030653/FUN_030654/FUN_007147/FUN_005488/FUN_006056/FUN_006316/FUN_011208/FUN_016954/FUN_031754/FUN_034152/FUN_030650
1230	Biosynthesis of amino acids	68/1739	273/8410	0.048848	0.296577	0.260768	FUN_000537/FUN_001136/FUN_001877/FUN_003347/FUN_039935/FUN_003653/FUN_004911/FUN_006148/FUN_011068/FUN_011168/FUN_012333/FUN_012977/FUN_016022/FUN_016377/FUN_034308/FUN_024152/FUN_024470/FUN_024754/FUN_018315/FUN_018936/FUN_019637/FUN_020746/FUN_040132/FUN_021436/FUN_022809/FUN_035998/FUN_037328/FUN_037354/FUN_038774/FUN_029184/FUN_030155/FUN_030764/FUN_016735/FUN_022851/FUN_003774/FUN_005347/FUN…
460	Cyanoamino acid metabolism	36/1739	134/8410	0.0500947	0.296629	0.260813	FUN_000983/FUN_000992/FUN_000994/FUN_001049/FUN_001877/FUN_009936/FUN_033980/FUN_034108/FUN_025811/FUN_018482/FUN_018486/FUN_021525/FUN_037592/FUN_038485/FUN_008055/FUN_011446/FUN_011714/FUN_015969/FUN_016012/FUN_016306/FUN_033648/FUN_025715/FUN_018481/FUN_018485/FUN_019269/FUN_019870/FUN_019884/FUN_020000/FUN_020097/FUN_020194/FUN_021365/FUN_036140/FUN_037811/FUN_038060/FUN_038065/FUN_038350
627	Aminobenzoate degradation	6/1739	14/8410	0.0506014	0.296629	0.260813	FUN_021633/FUN_030218/FUN_030219/FUN_031104/FUN_019884/FUN_030222
4710	Circadian rhythm	17/1739	56/8410	0.0562423	0.318706	0.280225	FUN_000445/FUN_009476/FUN_009638/FUN_014598/FUN_033210/FUN_018362/FUN_019504/FUN_022343/FUN_030271/FUN_001160/FUN_005526/FUN_011681/FUN_012441/FUN_014176/FUN_031547/FUN_040216/FUN_030912
2010	ABC transporters	24/1739	85/8410	0.0591754	0.32983	0.290006	FUN_001139/FUN_001141/FUN_003655/FUN_003672/FUN_007043/FUN_009857/FUN_013747/FUN_013917/FUN_015707/FUN_032518/FUN_033540/FUN_033548/FUN_034530/FUN_034581/FUN_035447/FUN_023998/FUN_037822/FUN_010051/FUN_010614/FUN_013918/FUN_032519/FUN_034535/FUN_034583/FUN_027842
4270	Vascular smooth muscle contraction	11/1739	33/8410	0.0622135	0.341171	0.299977	FUN_000421/FUN_006817/FUN_011654/FUN_014368/FUN_026194/FUN_030724/FUN_001282/FUN_022432/FUN_039289/FUN_039331/FUN_030317
280	Valine, leucine and isoleucine degradation	17/1739	57/8410	0.0652915	0.352367	0.309821	FUN_003943/FUN_011821/FUN_035471/FUN_035514/FUN_024984/FUN_020923/FUN_021436/FUN_028969/FUN_030155/FUN_025927/FUN_006726/FUN_011820/FUN_018319/FUN_036945/FUN_038695/FUN_028975/FUN_030152
4071	Sphingolipid signaling pathway	28/1739	103/8410	0.0677728	0.355684	0.312738	FUN_003494/FUN_003655/FUN_003672/FUN_005202/FUN_005579/FUN_005581/FUN_006311/FUN_014383/FUN_031874/FUN_031890/FUN_032518/FUN_033540/FUN_033548/FUN_019011/FUN_037548/FUN_030306/FUN_001604/FUN_001606/FUN_004449/FUN_005575/FUN_005578/FUN_005745/FUN_010474/FUN_010614/FUN_011806/FUN_025579/FUN_039331/FUN_030305
710	Carbon fixation in photosynthetic organisms	23/1739	82/8410	0.0679984	0.355684	0.312738	FUN_000432/FUN_039935/FUN_006148/FUN_016377/FUN_023753/FUN_001661/FUN_003774/FUN_012176/FUN_014044/FUN_015659/FUN_017927/FUN_032188/FUN_033158/FUN_033235/FUN_024148/FUN_040188/FUN_026189/FUN_018609/FUN_022875/FUN_038193/FUN_028895/FUN_029169/FUN_030207
4744	Phototransduction	6/1739	15/8410	0.0700268	0.358796	0.315474	FUN_006817/FUN_011654/FUN_014368/FUN_026194/FUN_030724/FUN_001282
860	Porphyrin metabolism	15/1739	51/8410	0.0887662	0.429658	0.37778	FUN_006739/FUN_007427/FUN_008063/FUN_009394/FUN_032151/FUN_034861/FUN_024969/FUN_026190/FUN_036469/FUN_027560/FUN_031087/FUN_016877/FUN_017523/FUN_033969/FUN_022475
270	Cysteine and methionine metabolism	29/1739	110/8410	0.0889318	0.429658	0.37778	FUN_000432/FUN_006148/FUN_006690/FUN_011485/FUN_024152/FUN_040184/FUN_025450/FUN_020923/FUN_021436/FUN_035998/FUN_030155/FUN_022851/FUN_004454/FUN_004573/FUN_011446/FUN_016633/FUN_017059/FUN_033158/FUN_034630/FUN_034631/FUN_034658/FUN_023774/FUN_026189/FUN_022504/FUN_022850/FUN_036137/FUN_038875/FUN_038931/FUN_030152
900	Terpenoid backbone biosynthesis	14/1739	47/8410	0.0897227	0.429658	0.37778	FUN_006375/FUN_011271/FUN_024984/FUN_026190/FUN_029495/FUN_030493/FUN_035376/FUN_025909/FUN_018868/FUN_018924/FUN_019436/FUN_022749/FUN_038151/FUN_029416
450	Selenocompound metabolism	7/1739	20/8410	0.0999796	0.453241	0.398515	FUN_000274/FUN_040184/FUN_025450/FUN_035998/FUN_010915/FUN_036137/FUN_039009
750	Vitamin B6 metabolism	7/1739	20/8410	0.0999796	0.453241	0.398515	FUN_014624/FUN_019428/FUN_022165/FUN_007048/FUN_011643/FUN_013921/FUN_039275
4740	Olfactory transduction	7/1739	20/8410	0.0999796	0.453241	0.398515	FUN_006817/FUN_011654/FUN_014368/FUN_026194/FUN_030724/FUN_001282/FUN_022973
