# Supplementary material for: Single-Base Methylome Analysis of Sweet Cherry (Prunus avium L.) on Dwarfing Rootstocks Reveals Epigenomic Differences Associated with Scion Dwarfing Conferred by Grafting
Source: Int J Mol Sci. 2024 Oct 16;25(20):11100. doi: 10.3390/ijms252011100 (PMC11508414; doi:10.3390/ijms252011100)
Supplement: Supplementary file 1 [file ijms-25-11100-s001.zip › Table S5. GO enrichment analysis of DEGs.xls]

## Sheet: DEGs in DS_S vs. WT_S
Table S5_1. GO enrichment analysis of DEGs in DS_S vs. WT_S
ONTOLOGY	ID	Description	GeneRatio	BgRatio	pvalue	p.adjust	qvalue	geneID
BP	GO:0044550	secondary metabolite biosynthetic process	72/985	315/11815	1.07e-15	1.94e-12	1.77e-12	FUN_016306/FUN_016295/FUN_040028/FUN_019236/FUN_012203/FUN_005040/FUN_037811/FUN_034102/FUN_016232/FUN_019232/FUN_039119/FUN_018947/FUN_034103/FUN_028998/FUN_034598/FUN_030720/FUN_008794/FUN_039114/FUN_017858/FUN_030657/FUN_034595/FUN_007341/FUN_013128/FUN_028999/FUN_007171/FUN_039476/FUN_029030/FUN_025619/FUN_025785/FUN_019791/FUN_030658/FUN_038353/FUN_020910/FUN_005473/FUN_013114/FUN_008080/FUN…
BP	GO:0009699	phenylpropanoid biosynthetic process	43/985	147/11815	9.81e-14	8.9e-11	8.15e-11	FUN_019236/FUN_012203/FUN_005040/FUN_016232/FUN_019232/FUN_018947/FUN_028998/FUN_017858/FUN_007341/FUN_013128/FUN_028999/FUN_039476/FUN_029030/FUN_025619/FUN_019791/FUN_013114/FUN_014828/FUN_033280/FUN_029031/FUN_007342/FUN_019787/FUN_019790/FUN_007208/FUN_005513/FUN_029372/FUN_021781/FUN_029314/FUN_024963/FUN_007343/FUN_014834/FUN_021926/FUN_001181/FUN_011900/FUN_023978/FUN_029772/FUN_019280/FUN…
BP	GO:0009698	phenylpropanoid metabolic process	44/985	162/11815	8.92e-13	5.4e-10	4.94e-10	FUN_019236/FUN_012203/FUN_005040/FUN_016232/FUN_019232/FUN_018947/FUN_028998/FUN_017858/FUN_007341/FUN_013128/FUN_028999/FUN_039476/FUN_029030/FUN_025619/FUN_019791/FUN_013114/FUN_014828/FUN_033280/FUN_029031/FUN_007342/FUN_019787/FUN_019790/FUN_007208/FUN_005513/FUN_029372/FUN_021781/FUN_029314/FUN_024963/FUN_007343/FUN_014834/FUN_021926/FUN_001181/FUN_011900/FUN_023978/FUN_029772/FUN_014234/FUN…
BP	GO:0019748	secondary metabolic process	81/985	433/11815	2.09e-12	8.79e-10	8.04e-10	FUN_016306/FUN_016295/FUN_040028/FUN_019236/FUN_012203/FUN_004083/FUN_005040/FUN_037811/FUN_034102/FUN_016232/FUN_019232/FUN_039119/FUN_018947/FUN_034103/FUN_028998/FUN_034598/FUN_030720/FUN_008794/FUN_039114/FUN_017858/FUN_030657/FUN_034595/FUN_007341/FUN_013128/FUN_028999/FUN_007171/FUN_033648/FUN_039476/FUN_029030/FUN_025619/FUN_025785/FUN_019791/FUN_030658/FUN_038353/FUN_020910/FUN_005473/FUN…
BP	GO:0019684	photosynthesis, light reaction	31/985	90/11815	2.42e-12	8.79e-10	8.04e-10	FUN_016125/FUN_032400/FUN_040092/FUN_019973/FUN_005249/FUN_039619/FUN_016539/FUN_025209/FUN_022561/FUN_039777/FUN_037221/FUN_022063/FUN_011718/FUN_018666/FUN_028142/FUN_019886/FUN_004226/FUN_022775/FUN_004817/FUN_020850/FUN_016959/FUN_039200/FUN_028511/FUN_000526/FUN_018394/FUN_032401/FUN_015048/FUN_022157/FUN_039099/FUN_034122/FUN_027836
BP	GO:0015979	photosynthesis	38/985	133/11815	6.03e-12	1.83e-09	1.67e-09	FUN_016125/FUN_032400/FUN_040092/FUN_019973/FUN_005249/FUN_039619/FUN_039992/FUN_016539/FUN_025209/FUN_022561/FUN_039777/FUN_037221/FUN_022063/FUN_017591/FUN_031649/FUN_011718/FUN_018666/FUN_028142/FUN_019886/FUN_004226/FUN_022775/FUN_004817/FUN_020850/FUN_016959/FUN_039200/FUN_028511/FUN_000526/FUN_018394/FUN_022263/FUN_032401/FUN_015048/FUN_033283/FUN_033235/FUN_022157/FUN_039099/FUN_034122/FUN…
BP	GO:0009765	photosynthesis, light harvesting	15/985	28/11815	7.83e-10	1.78e-07	1.63e-07	FUN_016125/FUN_032400/FUN_040092/FUN_019973/FUN_005249/FUN_039619/FUN_016539/FUN_019886/FUN_022775/FUN_020850/FUN_016959/FUN_032401/FUN_022157/FUN_039099/FUN_027836
BP	GO:0010345	suberin biosynthetic process	15/985	28/11815	7.83e-10	1.78e-07	1.63e-07	FUN_012203/FUN_005040/FUN_018947/FUN_017858/FUN_025619/FUN_019791/FUN_019787/FUN_019790/FUN_005513/FUN_029372/FUN_021781/FUN_029314/FUN_023978/FUN_025462/FUN_012043
BP	GO:0009813	flavonoid biosynthetic process	33/985	140/11815	3.06e-08	6.17e-06	5.64e-06	FUN_016080/FUN_028998/FUN_000072/FUN_000075/FUN_007341/FUN_028999/FUN_029030/FUN_016073/FUN_014828/FUN_029031/FUN_007342/FUN_010557/FUN_007208/FUN_013512/FUN_017236/FUN_033817/FUN_024963/FUN_007343/FUN_014834/FUN_010555/FUN_013059/FUN_017228/FUN_019804/FUN_017235/FUN_005710/FUN_010554/FUN_018538/FUN_017227/FUN_014660/FUN_007339/FUN_001368/FUN_024980/FUN_038274
BP	GO:1901617	organic hydroxy compound biosynthetic process	42/985	217/11815	1.83e-07	3.33e-05	3.04e-05	FUN_016080/FUN_016232/FUN_013497/FUN_026616/FUN_013128/FUN_025619/FUN_016073/FUN_032432/FUN_013499/FUN_013114/FUN_030399/FUN_030403/FUN_026472/FUN_013512/FUN_005513/FUN_018951/FUN_032431/FUN_038369/FUN_033664/FUN_038978/FUN_033460/FUN_024963/FUN_030406/FUN_039000/FUN_022631/FUN_038399/FUN_038685/FUN_024069/FUN_026045/FUN_033741/FUN_026190/FUN_013495/FUN_029731/FUN_025462/FUN_020982/FUN_015662/FUN…
BP	GO:0006091	generation of precursor metabolites and energy	46/985	257/11815	5.23e-07	8.63e-05	7.9e-05	FUN_016125/FUN_022558/FUN_001235/FUN_005992/FUN_005158/FUN_032400/FUN_040092/FUN_038861/FUN_019973/FUN_005249/FUN_039619/FUN_030207/FUN_016539/FUN_025209/FUN_022561/FUN_039777/FUN_037221/FUN_022063/FUN_036342/FUN_011718/FUN_018609/FUN_018666/FUN_028142/FUN_019886/FUN_004226/FUN_022775/FUN_004817/FUN_020850/FUN_016959/FUN_039200/FUN_028511/FUN_000526/FUN_018394/FUN_021426/FUN_032401/FUN_015048/FUN…
BP	GO:0009767	photosynthetic electron transport chain	14/985	38/11815	1.03e-06	0.000155866	0.000142657	FUN_039777/FUN_037221/FUN_022063/FUN_011718/FUN_018666/FUN_028142/FUN_019886/FUN_004226/FUN_004817/FUN_039200/FUN_028511/FUN_000526/FUN_015048/FUN_034122
BP	GO:0009768	photosynthesis, light harvesting in photosystem I	9/985	16/11815	1.25e-06	0.000175199	0.000160352	FUN_016125/FUN_032400/FUN_040092/FUN_019973/FUN_016539/FUN_019886/FUN_032401/FUN_039099/FUN_027836
BP	GO:0009735	response to cytokinin	40/985	221/11815	2.15e-06	0.00027047	0.000247549	FUN_018413/FUN_018408/FUN_018416/FUN_033645/FUN_000274/FUN_037574/FUN_026151/FUN_004605/FUN_001095/FUN_039619/FUN_033817/FUN_015692/FUN_022063/FUN_001444/FUN_017836/FUN_031649/FUN_001691/FUN_014606/FUN_012470/FUN_028142/FUN_011479/FUN_004582/FUN_033445/FUN_014923/FUN_033050/FUN_032151/FUN_004017/FUN_032980/FUN_031146/FUN_014755/FUN_022263/FUN_017604/FUN_006907/FUN_014234/FUN_026379/FUN_012440/FUN…
BP	GO:0009812	flavonoid metabolic process	35/985	182/11815	2.23e-06	0.00027047	0.000247549	FUN_016080/FUN_012802/FUN_028998/FUN_000072/FUN_000075/FUN_007341/FUN_028999/FUN_029030/FUN_016073/FUN_014828/FUN_029031/FUN_007342/FUN_010557/FUN_007208/FUN_013512/FUN_017236/FUN_033817/FUN_024963/FUN_007343/FUN_023111/FUN_014834/FUN_010555/FUN_013059/FUN_017228/FUN_019804/FUN_017235/FUN_005710/FUN_010554/FUN_018538/FUN_017227/FUN_014660/FUN_007339/FUN_001368/FUN_024980/FUN_038274
BP	GO:1901615	organic hydroxy compound metabolic process	56/985	359/11815	3.15e-06	0.000357152	0.000326885	FUN_030542/FUN_030543/FUN_030536/FUN_016080/FUN_016232/FUN_013497/FUN_026616/FUN_013128/FUN_025619/FUN_016073/FUN_004423/FUN_032432/FUN_013499/FUN_013114/FUN_030399/FUN_030403/FUN_026472/FUN_004433/FUN_030207/FUN_027919/FUN_038484/FUN_013512/FUN_005513/FUN_018951/FUN_032431/FUN_038369/FUN_033664/FUN_038978/FUN_033460/FUN_024963/FUN_030406/FUN_013059/FUN_039000/FUN_022631/FUN_038399/FUN_038685/FUN…
BP	GO:0009773	photosynthetic electron transport in photosystem I	8/985	14/11815	4.32e-06	0.000461637	0.000422516	FUN_037221/FUN_022063/FUN_011718/FUN_018666/FUN_028142/FUN_004817/FUN_000526/FUN_015048
BP	GO:0022900	electron transport chain	19/985	73/11815	5.5e-06	0.000555117	0.000508074	FUN_005158/FUN_039777/FUN_037221/FUN_022063/FUN_036342/FUN_011718/FUN_018666/FUN_028142/FUN_019886/FUN_004226/FUN_004817/FUN_039200/FUN_028511/FUN_000526/FUN_021426/FUN_015048/FUN_020137/FUN_034122/FUN_007701
BP	GO:0050832	defense response to fungus	63/985	433/11815	8.11e-06	0.000775151	0.000709462	FUN_018413/FUN_025032/FUN_038666/FUN_025554/FUN_018408/FUN_018416/FUN_038665/FUN_010409/FUN_003189/FUN_017206/FUN_007194/FUN_033680/FUN_010407/FUN_017178/FUN_013706/FUN_017165/FUN_017195/FUN_011068/FUN_026658/FUN_017196/FUN_010421/FUN_027574/FUN_022955/FUN_017011/FUN_012100/FUN_017163/FUN_038484/FUN_011070/FUN_033682/FUN_016632/FUN_033619/FUN_017180/FUN_033687/FUN_038369/FUN_018712/FUN_000450/FUN…
BP	GO:0009809	lignin biosynthetic process	21/985	89/11815	9.6e-06	0.000871246	0.000797413	FUN_028998/FUN_007341/FUN_013128/FUN_028999/FUN_029030/FUN_013114/FUN_014828/FUN_033280/FUN_029031/FUN_007342/FUN_007208/FUN_007343/FUN_014834/FUN_021926/FUN_001181/FUN_019280/FUN_022099/FUN_014660/FUN_007339/FUN_021950/FUN_015061
BP	GO:0018958	phenol-containing compound metabolic process	18/985	70/11815	1.16e-05	0.00100399	0.000918909	FUN_030542/FUN_030543/FUN_030536/FUN_016232/FUN_026616/FUN_013128/FUN_025619/FUN_013114/FUN_026472/FUN_038484/FUN_038369/FUN_024963/FUN_013059/FUN_022631/FUN_026045/FUN_024591/FUN_039840/FUN_025492
BP	GO:0032544	plastid translation	7/985	12/11815	1.49e-05	0.001233	0.00112852	FUN_009483/FUN_014303/FUN_014155/FUN_031146/FUN_022559/FUN_022140/FUN_034114
BP	GO:0015706	nitrate transmembrane transport	10/985	25/11815	1.59e-05	0.0012515	0.00114544	FUN_019307/FUN_019306/FUN_010587/FUN_004100/FUN_007208/FUN_024451/FUN_024817/FUN_032285/FUN_019505/FUN_032259
BP	GO:0009808	lignin metabolic process	21/985	95/11815	2.78e-05	0.00210337	0.00192512	FUN_028998/FUN_007341/FUN_013128/FUN_028999/FUN_029030/FUN_013114/FUN_014828/FUN_033280/FUN_029031/FUN_007342/FUN_007208/FUN_007343/FUN_014834/FUN_021926/FUN_001181/FUN_019280/FUN_022099/FUN_014660/FUN_007339/FUN_021950/FUN_015061
BP	GO:1901657	glycosyl compound metabolic process	31/985	175/11815	4.53e-05	0.00320911	0.00293716	FUN_018489/FUN_028041/FUN_028048/FUN_038072/FUN_028040/FUN_037811/FUN_030720/FUN_028043/FUN_008794/FUN_026566/FUN_031737/FUN_033648/FUN_010604/FUN_037592/FUN_038065/FUN_008058/FUN_038353/FUN_038060/FUN_031736/FUN_004605/FUN_010557/FUN_038484/FUN_033817/FUN_010555/FUN_010554/FUN_018482/FUN_021600/FUN_031735/FUN_011713/FUN_028848/FUN_001112
BP	GO:0006694	steroid biosynthetic process	15/985	57/11815	4.59e-05	0.00320911	0.00293716	FUN_032432/FUN_030399/FUN_030403/FUN_005513/FUN_032431/FUN_038978/FUN_030406/FUN_039000/FUN_038399/FUN_038685/FUN_024069/FUN_029731/FUN_009485/FUN_016465/FUN_019095
BP	GO:0009820	alkaloid metabolic process	10/985	28/11815	5.05e-05	0.00339529	0.00310756	FUN_033339/FUN_033347/FUN_033378/FUN_033359/FUN_017968/FUN_036902/FUN_018066/FUN_021301/FUN_033319/FUN_033357
BP	GO:0046688	response to copper ion	9/985	23/11815	5.24e-05	0.00339691	0.00310904	FUN_014004/FUN_022059/FUN_022060/FUN_013128/FUN_012400/FUN_013114/FUN_005158/FUN_033050/FUN_032980
BP	GO:0051553	flavone biosynthetic process	7/985	14/11815	5.57e-05	0.00349072	0.0031949	FUN_016080/FUN_016073/FUN_013512/FUN_013059/FUN_001368/FUN_024980/FUN_038274
BP	GO:0046148	pigment biosynthetic process	26/985	139/11815	7.16e-05	0.00433612	0.00396866	FUN_016080/FUN_016073/FUN_010557/FUN_007208/FUN_013512/FUN_017236/FUN_033817/FUN_024963/FUN_005044/FUN_010555/FUN_013059/FUN_017228/FUN_012408/FUN_017235/FUN_005710/FUN_010554/FUN_032151/FUN_033641/FUN_026190/FUN_017227/FUN_007193/FUN_012440/FUN_015662/FUN_001368/FUN_024980/FUN_038274
BP	GO:0009696	salicylic acid metabolic process	13/985	49/11815	0.000133605	0.00782669	0.00716343	FUN_030542/FUN_030543/FUN_030536/FUN_026616/FUN_026472/FUN_038484/FUN_038369/FUN_013059/FUN_022631/FUN_026045/FUN_024591/FUN_039840/FUN_025492
BP	GO:0120178	steroid hormone biosynthetic process	11/985	37/11815	0.000144179	0.00818218	0.00748879	FUN_030399/FUN_030403/FUN_005513/FUN_030406/FUN_038399/FUN_038685/FUN_024069/FUN_029731/FUN_009485/FUN_016465/FUN_019095
BP	GO:0016125	sterol metabolic process	15/985	64/11815	0.000191163	0.0105198	0.00962828	FUN_032432/FUN_030399/FUN_030403/FUN_032431/FUN_038978/FUN_030406/FUN_039000/FUN_038399/FUN_038685/FUN_024069/FUN_005462/FUN_022749/FUN_029731/FUN_016465/FUN_019095
BP	GO:0009611	response to wounding	48/985	340/11815	0.000201027	0.0107372	0.00982728	FUN_014004/FUN_008794/FUN_025674/FUN_013706/FUN_031879/FUN_004843/FUN_005329/FUN_009911/FUN_017011/FUN_018528/FUN_019787/FUN_021174/FUN_009903/FUN_019790/FUN_028633/FUN_038484/FUN_028640/FUN_033563/FUN_000112/FUN_029372/FUN_000450/FUN_029314/FUN_000451/FUN_024963/FUN_009912/FUN_033558/FUN_021176/FUN_036982/FUN_028636/FUN_018527/FUN_033543/FUN_020850/FUN_033537/FUN_013465/FUN_006907/FUN_005462/FUN…
BP	GO:0051552	flavone metabolic process	7/985	17/11815	0.000252642	0.0131085	0.0119976	FUN_016080/FUN_016073/FUN_013512/FUN_013059/FUN_001368/FUN_024980/FUN_038274
BP	GO:0048878	chemical homeostasis	60/985	459/11815	0.00029456	0.0148589	0.0135997	FUN_028998/FUN_022158/FUN_028999/FUN_029030/FUN_010587/FUN_025176/FUN_004423/FUN_031548/FUN_010572/FUN_026291/FUN_009911/FUN_030399/FUN_005158/FUN_014828/FUN_033280/FUN_029031/FUN_030403/FUN_004433/FUN_009903/FUN_012813/FUN_016539/FUN_013632/FUN_031560/FUN_024451/FUN_038182/FUN_008471/FUN_004598/FUN_030406/FUN_014834/FUN_009912/FUN_000774/FUN_038399/FUN_036982/FUN_022295/FUN_038685/FUN_024069/FUN…
BP	GO:0042445	hormone metabolic process	47/985	337/11815	0.000309896	0.0149626	0.0136946	FUN_030322/FUN_030542/FUN_030543/FUN_030536/FUN_037811/FUN_008794/FUN_026616/FUN_025674/FUN_034152/FUN_004423/FUN_005291/FUN_038353/FUN_005329/FUN_030399/FUN_030403/FUN_017011/FUN_026472/FUN_004433/FUN_038484/FUN_029579/FUN_005513/FUN_004598/FUN_030323/FUN_038369/FUN_030406/FUN_013059/FUN_039969/FUN_022631/FUN_038399/FUN_038685/FUN_024069/FUN_018908/FUN_026045/FUN_005462/FUN_021500/FUN_024591/FUN…
BP	GO:0009834	plant-type secondary cell wall biogenesis	13/985	53/11815	0.000313094	0.0149626	0.0136946	FUN_005291/FUN_026658/FUN_005992/FUN_019408/FUN_033280/FUN_021619/FUN_019411/FUN_019414/FUN_007208/FUN_019409/FUN_022099/FUN_013873/FUN_032245
BP	GO:0051555	flavonol biosynthetic process	6/985	13/11815	0.000339985	0.0158311	0.0144895	FUN_016080/FUN_016073/FUN_013512/FUN_001368/FUN_024980/FUN_038274
BP	GO:0045926	negative regulation of growth	16/985	75/11815	0.000375493	0.0170474	0.0156027	FUN_018413/FUN_025032/FUN_018408/FUN_018416/FUN_017206/FUN_017178/FUN_017165/FUN_017195/FUN_017196/FUN_017163/FUN_017180/FUN_021194/FUN_033050/FUN_032980/FUN_017198/FUN_017200
BP	GO:0016999	antibiotic metabolic process	19/985	98/11815	0.000406374	0.0174111	0.0159357	FUN_030542/FUN_030543/FUN_030536/FUN_026616/FUN_025176/FUN_007006/FUN_026291/FUN_027615/FUN_027550/FUN_021735/FUN_038484/FUN_038369/FUN_013059/FUN_022631/FUN_033445/FUN_026045/FUN_024591/FUN_039840/FUN_025492
BP	GO:0016132	brassinosteroid biosynthetic process	10/985	35/11815	0.000412268	0.0174111	0.0159357	FUN_030399/FUN_030403/FUN_005513/FUN_030406/FUN_038399/FUN_038685/FUN_024069/FUN_029731/FUN_016465/FUN_019095
BP	GO:0046189	phenol-containing compound biosynthetic process	10/985	35/11815	0.000412268	0.0174111	0.0159357	FUN_016232/FUN_026616/FUN_013128/FUN_025619/FUN_013114/FUN_026472/FUN_038369/FUN_024963/FUN_022631/FUN_026045
BP	GO:0048826	cotyledon morphogenesis	8/985	24/11815	0.000497068	0.0205153	0.0187768	FUN_033705/FUN_033788/FUN_021174/FUN_028633/FUN_028640/FUN_021176/FUN_028636/FUN_021175
BP	GO:0016129	phytosteroid biosynthetic process	10/985	36/11815	0.000528727	0.0213043	0.0194989	FUN_030399/FUN_030403/FUN_005513/FUN_030406/FUN_038399/FUN_038685/FUN_024069/FUN_029731/FUN_016465/FUN_019095
BP	GO:0009741	response to brassinosteroid	26/985	157/11815	0.000539648	0.0213043	0.0194989	FUN_017206/FUN_017178/FUN_017165/FUN_004423/FUN_017195/FUN_017196/FUN_037750/FUN_032541/FUN_017163/FUN_004433/FUN_005513/FUN_017180/FUN_033654/FUN_029938/FUN_036324/FUN_012408/FUN_018477/FUN_021023/FUN_002162/FUN_029985/FUN_021759/FUN_016102/FUN_017474/FUN_004526/FUN_017198/FUN_017200
BP	GO:0010222	stem vascular tissue pattern formation	6/985	14/11815	0.000553166	0.0213489	0.0195397	FUN_021174/FUN_028633/FUN_028640/FUN_021176/FUN_028636/FUN_021175
BP	GO:0017001	antibiotic catabolic process	7/985	19/11815	0.000564289	0.0213489	0.0195397	FUN_007006/FUN_027615/FUN_027550/FUN_021735/FUN_013059/FUN_024591/FUN_025492
BP	GO:0015698	inorganic anion transport	18/985	93/11815	0.00058384	0.0216378	0.0198041	FUN_019307/FUN_020970/FUN_019306/FUN_010587/FUN_004100/FUN_000461/FUN_025522/FUN_007208/FUN_004490/FUN_024451/FUN_024817/FUN_006885/FUN_000425/FUN_003794/FUN_032285/FUN_019505/FUN_032259/FUN_006884
BP	GO:0030308	negative regulation of cell growth	12/985	50/11815	0.000653699	0.0236986	0.0216903	FUN_017206/FUN_017178/FUN_017165/FUN_017195/FUN_017196/FUN_017163/FUN_017180/FUN_021194/FUN_033050/FUN_032980/FUN_017198/FUN_017200
BP	GO:0016051	carbohydrate biosynthetic process	33/985	220/11815	0.000665544	0.0236986	0.0216903	FUN_039314/FUN_030720/FUN_017858/FUN_007194/FUN_025619/FUN_032349/FUN_029339/FUN_022558/FUN_001235/FUN_012662/FUN_005992/FUN_029288/FUN_025572/FUN_031234/FUN_021619/FUN_030207/FUN_025480/FUN_005513/FUN_024839/FUN_022063/FUN_025354/FUN_018609/FUN_023978/FUN_040192/FUN_038538/FUN_034042/FUN_033283/FUN_033235/FUN_032245/FUN_020982/FUN_022795/FUN_022888/FUN_005441
BP	GO:0010928	regulation of auxin mediated signaling pathway	14/985	65/11815	0.000774582	0.0267127	0.024449	FUN_016080/FUN_013747/FUN_013706/FUN_016073/FUN_005291/FUN_026658/FUN_027574/FUN_004212/FUN_036324/FUN_021600/FUN_023086/FUN_027632/FUN_036969/FUN_024980
BP	GO:0010817	regulation of hormone levels	58/985	457/11815	0.000779612	0.0267127	0.024449	FUN_030322/FUN_030542/FUN_030543/FUN_030536/FUN_016080/FUN_037811/FUN_013747/FUN_008794/FUN_026616/FUN_025674/FUN_034152/FUN_016073/FUN_004423/FUN_005291/FUN_038353/FUN_005329/FUN_030399/FUN_030403/FUN_017011/FUN_026472/FUN_004433/FUN_038484/FUN_029579/FUN_005513/FUN_004598/FUN_030323/FUN_038369/FUN_030406/FUN_013059/FUN_039969/FUN_022631/FUN_038399/FUN_005710/FUN_038685/FUN_024069/FUN_018908/FUN…
BP	GO:0042742	defense response to bacterium	60/985	478/11815	0.00084092	0.0278001	0.0254442	FUN_018413/FUN_018408/FUN_018416/FUN_031797/FUN_003189/FUN_026616/FUN_005495/FUN_004273/FUN_013706/FUN_011068/FUN_026658/FUN_040323/FUN_027574/FUN_033280/FUN_017011/FUN_026472/FUN_001276/FUN_011070/FUN_020924/FUN_015692/FUN_031771/FUN_038369/FUN_017591/FUN_023111/FUN_005044/FUN_031776/FUN_030550/FUN_038040/FUN_004212/FUN_013059/FUN_022631/FUN_028142/FUN_036324/FUN_012475/FUN_033445/FUN_033050/FUN…
BP	GO:0042440	pigment metabolic process	28/985	179/11815	0.000856358	0.0278001	0.0254442	FUN_016080/FUN_012802/FUN_016073/FUN_010557/FUN_007208/FUN_013512/FUN_017236/FUN_033817/FUN_024963/FUN_023111/FUN_005044/FUN_010555/FUN_013059/FUN_017228/FUN_012408/FUN_017235/FUN_005710/FUN_010554/FUN_032151/FUN_033641/FUN_026190/FUN_017227/FUN_007193/FUN_012440/FUN_015662/FUN_001368/FUN_024980/FUN_038274
BP	GO:0015908	fatty acid transport	6/985	15/11815	0.000857271	0.0278001	0.0254442	FUN_021174/FUN_028633/FUN_028640/FUN_021176/FUN_028636/FUN_021175
BP	GO:0010016	shoot system morphogenesis	29/985	188/11815	0.000877566	0.027959	0.0255896	FUN_030542/FUN_030543/FUN_030536/FUN_026453/FUN_033705/FUN_026303/FUN_033788/FUN_021174/FUN_028633/FUN_028640/FUN_014524/FUN_021176/FUN_039969/FUN_028636/FUN_030930/FUN_005710/FUN_038685/FUN_019487/FUN_014523/FUN_026031/FUN_021175/FUN_022025/FUN_026098/FUN_034551/FUN_037655/FUN_038004/FUN_026413/FUN_034485/FUN_033856
BP	GO:0009312	oligosaccharide biosynthetic process	9/985	32/11815	0.000906148	0.0283718	0.0259675	FUN_032349/FUN_012662/FUN_025572/FUN_031234/FUN_024839/FUN_022063/FUN_040192/FUN_033283/FUN_022795
BP	GO:0008202	steroid metabolic process	21/985	121/11815	0.000964173	0.0296769	0.027162	FUN_019890/FUN_004423/FUN_032432/FUN_030399/FUN_030403/FUN_004433/FUN_005513/FUN_032431/FUN_038978/FUN_030406/FUN_039000/FUN_038399/FUN_038685/FUN_024069/FUN_005462/FUN_022749/FUN_029731/FUN_009485/FUN_016465/FUN_019095/FUN_038274
BP	GO:0010206	photosystem II repair	5/985	11/11815	0.00120198	0.0352063	0.0322228	FUN_005249/FUN_039619/FUN_022775/FUN_016959/FUN_022157
BP	GO:0016138	glycoside biosynthetic process	5/985	11/11815	0.00120198	0.0352063	0.0322228	FUN_037811/FUN_038353/FUN_010557/FUN_010555/FUN_010554
BP	GO:0030091	protein repair	5/985	11/11815	0.00120198	0.0352063	0.0322228	FUN_005249/FUN_039619/FUN_022775/FUN_016959/FUN_022157
BP	GO:0051554	flavonol metabolic process	6/985	16/11815	0.00127558	0.0367692	0.0336532	FUN_016080/FUN_016073/FUN_013512/FUN_001368/FUN_024980/FUN_038274
BP	GO:0009965	leaf morphogenesis	16/985	84/11815	0.00138011	0.0391607	0.0358421	FUN_033705/FUN_026303/FUN_033788/FUN_021174/FUN_028633/FUN_028640/FUN_021176/FUN_028636/FUN_038685/FUN_026031/FUN_021175/FUN_026098/FUN_034551/FUN_037655/FUN_038004/FUN_034485
BP	GO:0009788	negative regulation of abscisic acid-activated signaling pathway	16/985	86/11815	0.0017849	0.0483788	0.044279	FUN_017206/FUN_037574/FUN_017178/FUN_017165/FUN_017195/FUN_017196/FUN_004605/FUN_017163/FUN_017180/FUN_012979/FUN_039200/FUN_006458/FUN_006611/FUN_017198/FUN_017200/FUN_014451
BP	GO:1901420	negative regulation of response to alcohol	16/985	86/11815	0.0017849	0.0483788	0.044279	FUN_017206/FUN_037574/FUN_017178/FUN_017165/FUN_017195/FUN_017196/FUN_004605/FUN_017163/FUN_017180/FUN_012979/FUN_039200/FUN_006458/FUN_006611/FUN_017198/FUN_017200/FUN_014451
BP	GO:1905958	negative regulation of cellular response to alcohol	16/985	86/11815	0.0017849	0.0483788	0.044279	FUN_017206/FUN_037574/FUN_017178/FUN_017165/FUN_017195/FUN_017196/FUN_004605/FUN_017163/FUN_017180/FUN_012979/FUN_039200/FUN_006458/FUN_006611/FUN_017198/FUN_017200/FUN_014451
BP	GO:0071229	cellular response to acid chemical	55/985	444/11815	0.00184114	0.0491692	0.0450024	FUN_030542/FUN_030543/FUN_030536/FUN_037574/FUN_032922/FUN_025176/FUN_005605/FUN_024841/FUN_016708/FUN_022558/FUN_032926/FUN_004843/FUN_037750/FUN_026291/FUN_004605/FUN_031234/FUN_012182/FUN_026460/FUN_017011/FUN_005608/FUN_030581/FUN_013843/FUN_016539/FUN_026476/FUN_029579/FUN_033817/FUN_000112/FUN_032383/FUN_004598/FUN_014524/FUN_000450/FUN_000451/FUN_021194/FUN_005170/FUN_012475/FUN_026510/FUN…
CC	GO:0009579	thylakoid	98/924	388/11617	4.32e-26	8.17e-24	6.96e-24	FUN_018478/FUN_034238/FUN_031959/FUN_031961/FUN_025320/FUN_016125/FUN_007006/FUN_009483/FUN_014078/FUN_025712/FUN_005158/FUN_032400/FUN_040092/FUN_022362/FUN_034263/FUN_031963/FUN_019973/FUN_014303/FUN_005249/FUN_032515/FUN_039619/FUN_030207/FUN_014155/FUN_033986/FUN_016539/FUN_020258/FUN_025209/FUN_022561/FUN_024435/FUN_032383/FUN_037221/FUN_018712/FUN_017591/FUN_033460/FUN_031960/FUN_025650/FUN…
CC	GO:0009534	chloroplast thylakoid	83/924	317/11617	2.64e-23	2.5e-21	2.13e-21	FUN_018478/FUN_034238/FUN_031959/FUN_031961/FUN_025320/FUN_016125/FUN_007006/FUN_009483/FUN_014078/FUN_005158/FUN_032400/FUN_040092/FUN_022362/FUN_031963/FUN_019973/FUN_014303/FUN_005249/FUN_032515/FUN_039619/FUN_014155/FUN_033986/FUN_016539/FUN_020258/FUN_025209/FUN_022561/FUN_032383/FUN_037221/FUN_018712/FUN_017591/FUN_033460/FUN_031960/FUN_030637/FUN_001691/FUN_006745/FUN_011718/FUN_030628/FUN…
CC	GO:0031976	plastid thylakoid	83/924	319/11617	4.15e-23	2.62e-21	2.23e-21	FUN_018478/FUN_034238/FUN_031959/FUN_031961/FUN_025320/FUN_016125/FUN_007006/FUN_009483/FUN_014078/FUN_005158/FUN_032400/FUN_040092/FUN_022362/FUN_031963/FUN_019973/FUN_014303/FUN_005249/FUN_032515/FUN_039619/FUN_014155/FUN_033986/FUN_016539/FUN_020258/FUN_025209/FUN_022561/FUN_032383/FUN_037221/FUN_018712/FUN_017591/FUN_033460/FUN_031960/FUN_030637/FUN_001691/FUN_006745/FUN_011718/FUN_030628/FUN…
CC	GO:0034357	photosynthetic membrane	67/924	254/11617	3.56e-19	1.68e-17	1.44e-17	FUN_016125/FUN_007006/FUN_009483/FUN_014078/FUN_005158/FUN_032400/FUN_040092/FUN_034263/FUN_019973/FUN_005249/FUN_032515/FUN_039619/FUN_033986/FUN_016539/FUN_020258/FUN_025209/FUN_022561/FUN_032383/FUN_037221/FUN_018712/FUN_017591/FUN_033460/FUN_030637/FUN_001691/FUN_006745/FUN_011718/FUN_030628/FUN_018666/FUN_028142/FUN_019886/FUN_004226/FUN_022775/FUN_012212/FUN_014923/FUN_004817/FUN_014755/FUN…
CC	GO:0042651	thylakoid membrane	66/924	253/11617	1.25e-18	4.73e-17	4.03e-17	FUN_016125/FUN_007006/FUN_009483/FUN_014078/FUN_005158/FUN_032400/FUN_040092/FUN_034263/FUN_019973/FUN_005249/FUN_032515/FUN_039619/FUN_033986/FUN_016539/FUN_020258/FUN_025209/FUN_022561/FUN_032383/FUN_037221/FUN_018712/FUN_017591/FUN_033460/FUN_030637/FUN_001691/FUN_006745/FUN_011718/FUN_030628/FUN_018666/FUN_028142/FUN_004226/FUN_022775/FUN_012212/FUN_014923/FUN_004817/FUN_014755/FUN_025818/FUN…
CC	GO:0055035	plastid thylakoid membrane	64/924	243/11617	2.51e-18	7.91e-17	6.74e-17	FUN_016125/FUN_007006/FUN_009483/FUN_014078/FUN_005158/FUN_032400/FUN_040092/FUN_019973/FUN_005249/FUN_032515/FUN_039619/FUN_033986/FUN_016539/FUN_020258/FUN_025209/FUN_022561/FUN_032383/FUN_037221/FUN_018712/FUN_017591/FUN_033460/FUN_030637/FUN_001691/FUN_006745/FUN_011718/FUN_030628/FUN_018666/FUN_028142/FUN_004226/FUN_022775/FUN_012212/FUN_014923/FUN_004817/FUN_014755/FUN_025818/FUN_020850/FUN…
CC	GO:0009535	chloroplast thylakoid membrane	63/924	239/11617	4.46e-18	1.2e-16	1.03e-16	FUN_016125/FUN_007006/FUN_009483/FUN_014078/FUN_032400/FUN_040092/FUN_019973/FUN_005249/FUN_032515/FUN_039619/FUN_033986/FUN_016539/FUN_020258/FUN_025209/FUN_022561/FUN_032383/FUN_037221/FUN_018712/FUN_017591/FUN_033460/FUN_030637/FUN_001691/FUN_006745/FUN_011718/FUN_030628/FUN_018666/FUN_028142/FUN_004226/FUN_022775/FUN_012212/FUN_014923/FUN_004817/FUN_014755/FUN_025818/FUN_020850/FUN_016959/FUN…
CC	GO:0031977	thylakoid lumen	27/924	56/11617	1.13e-15	2.68e-14	2.28e-14	FUN_034238/FUN_031959/FUN_031961/FUN_025320/FUN_007006/FUN_005158/FUN_031963/FUN_039619/FUN_033986/FUN_022561/FUN_031960/FUN_025650/FUN_004226/FUN_022775/FUN_023041/FUN_012212/FUN_032960/FUN_033034/FUN_016959/FUN_018394/FUN_034122/FUN_012097/FUN_005033/FUN_002806/FUN_031962/FUN_006307/FUN_039712
CC	GO:0042170	plastid membrane	69/924	339/11617	1.77e-13	3.72e-12	3.17e-12	FUN_016125/FUN_007006/FUN_009483/FUN_014078/FUN_005158/FUN_032400/FUN_040092/FUN_019973/FUN_005249/FUN_032515/FUN_039619/FUN_033986/FUN_025415/FUN_016539/FUN_020258/FUN_025209/FUN_022561/FUN_032383/FUN_037221/FUN_018712/FUN_017591/FUN_033460/FUN_030637/FUN_001691/FUN_006745/FUN_011718/FUN_030628/FUN_034216/FUN_018666/FUN_028142/FUN_004226/FUN_022775/FUN_012212/FUN_014923/FUN_004817/FUN_014755/FUN…
CC	GO:0009941	chloroplast envelope	74/924	446/11617	6.9e-10	1.3e-08	1.11e-08	FUN_016125/FUN_009483/FUN_025712/FUN_032400/FUN_040092/FUN_001095/FUN_019973/FUN_014303/FUN_039619/FUN_030207/FUN_014155/FUN_025415/FUN_016539/FUN_022436/FUN_039777/FUN_032383/FUN_037221/FUN_021102/FUN_018712/FUN_017591/FUN_025467/FUN_005044/FUN_030637/FUN_017836/FUN_001746/FUN_001691/FUN_011718/FUN_030628/FUN_034216/FUN_018666/FUN_028142/FUN_011479/FUN_004582/FUN_014923/FUN_015554/FUN_031146/FUN…
CC	GO:0009543	chloroplast thylakoid lumen	13/924	23/11617	2.53e-09	3.99e-08	3.4e-08	FUN_031959/FUN_031961/FUN_025320/FUN_007006/FUN_031963/FUN_039619/FUN_022561/FUN_031960/FUN_004226/FUN_012212/FUN_016959/FUN_002806/FUN_031962
CC	GO:0031978	plastid thylakoid lumen	13/924	23/11617	2.53e-09	3.99e-08	3.4e-08	FUN_031959/FUN_031961/FUN_025320/FUN_007006/FUN_031963/FUN_039619/FUN_022561/FUN_031960/FUN_004226/FUN_012212/FUN_016959/FUN_002806/FUN_031962
CC	GO:0048046	apoplast	45/924	282/11617	4.82e-06	7.01e-05	5.97e-05	FUN_018413/FUN_018408/FUN_018416/FUN_033645/FUN_033646/FUN_033649/FUN_003672/FUN_005495/FUN_026405/FUN_024828/FUN_013822/FUN_022362/FUN_030207/FUN_029897/FUN_022063/FUN_017591/FUN_020913/FUN_005044/FUN_001691/FUN_035258/FUN_004565/FUN_033445/FUN_034530/FUN_031146/FUN_025818/FUN_029944/FUN_032343/FUN_032285/FUN_021365/FUN_022559/FUN_033283/FUN_030572/FUN_033235/FUN_032342/FUN_015061/FUN_007589/FUN…
CC	GO:0009501	amyloplast	7/924	16/11617	0.000118787	0.00160362	0.00136649	FUN_029339/FUN_029288/FUN_005111/FUN_025480/FUN_038182/FUN_001746/FUN_004298
CC	GO:0009897	external side of plasma membrane	6/924	13/11617	0.000262498	0.00310076	0.00264225	FUN_021174/FUN_028633/FUN_028640/FUN_021176/FUN_028636/FUN_021175
CC	GO:0098807	chloroplast thylakoid membrane protein complex	6/924	13/11617	0.000262498	0.00310076	0.00264225	FUN_016539/FUN_037221/FUN_011718/FUN_018666/FUN_029511/FUN_027836
CC	GO:0010287	plastoglobule	12/924	49/11617	0.000349352	0.00388397	0.00330965	FUN_016125/FUN_032400/FUN_040092/FUN_019973/FUN_016539/FUN_028142/FUN_031146/FUN_005462/FUN_032401/FUN_022559/FUN_039099/FUN_027836
CC	GO:0010319	stromule	9/924	30/11617	0.000379553	0.0039853	0.003396	FUN_022063/FUN_017591/FUN_028142/FUN_014923/FUN_031146/FUN_014755/FUN_021365/FUN_022559/FUN_033235
CC	GO:0009505	plant-type cell wall	42/924	326/11617	0.00123605	0.0122955	0.0104773	FUN_018413/FUN_018408/FUN_018416/FUN_033645/FUN_033646/FUN_026566/FUN_037667/FUN_033649/FUN_035272/FUN_027792/FUN_012678/FUN_024841/FUN_024874/FUN_025570/FUN_016763/FUN_032993/FUN_009911/FUN_022362/FUN_009903/FUN_022480/FUN_003818/FUN_032997/FUN_036342/FUN_020913/FUN_025761/FUN_033062/FUN_009912/FUN_004565/FUN_036982/FUN_011673/FUN_034304/FUN_005372/FUN_029376/FUN_030572/FUN_011317/FUN_020137/FUN…
CC	GO:0043680	filiform apparatus	9/924	35/11617	0.00130569	0.0123388	0.0105143	FUN_017206/FUN_017178/FUN_017165/FUN_017195/FUN_017196/FUN_017163/FUN_017180/FUN_017198/FUN_017200
CC	GO:0010598	NAD(P)H dehydrogenase complex (plastoquinone)	5/924	14/11617	0.00343213	0.0308892	0.0263216	FUN_020258/FUN_018712/FUN_004817/FUN_000526/FUN_015048
MF	GO:0004553	hydrolase activity, hydrolyzing O-glycosyl compounds	48/865	231/10165	4e-09	1.87e-06	1.7e-06	FUN_018489/FUN_039751/FUN_028041/FUN_028048/FUN_027551/FUN_038072/FUN_027618/FUN_028040/FUN_034829/FUN_028043/FUN_026566/FUN_031737/FUN_035272/FUN_032918/FUN_033648/FUN_027554/FUN_019534/FUN_010604/FUN_037592/FUN_038065/FUN_008058/FUN_024841/FUN_038060/FUN_008214/FUN_006890/FUN_031736/FUN_012170/FUN_017609/FUN_036138/FUN_029897/FUN_003818/FUN_035258/FUN_004565/FUN_018482/FUN_038763/FUN_031735/FUN…
MF	GO:0008422	beta-glucosidase activity	23/865	71/10165	9.3e-09	1.95e-06	1.77e-06	FUN_018489/FUN_028041/FUN_028048/FUN_038072/FUN_028040/FUN_028043/FUN_026566/FUN_031737/FUN_033648/FUN_010604/FUN_037592/FUN_038065/FUN_008058/FUN_038060/FUN_006890/FUN_031736/FUN_036138/FUN_018482/FUN_031735/FUN_011713/FUN_028848/FUN_020097/FUN_017383
MF	GO:0004497	monooxygenase activity	46/865	224/10165	1.25e-08	1.95e-06	1.77e-06	FUN_016306/FUN_016295/FUN_039314/FUN_040028/FUN_019236/FUN_037811/FUN_034102/FUN_013968/FUN_019232/FUN_039119/FUN_018947/FUN_034103/FUN_039114/FUN_030657/FUN_025674/FUN_007341/FUN_007171/FUN_025785/FUN_030658/FUN_004423/FUN_038353/FUN_005473/FUN_030399/FUN_025795/FUN_030403/FUN_007342/FUN_004433/FUN_026247/FUN_007343/FUN_030406/FUN_013059/FUN_038399/FUN_026248/FUN_005468/FUN_038685/FUN_025804/FUN…
MF	GO:0015926	glucosidase activity	24/865	81/10165	3.18e-08	3.73e-06	3.39e-06	FUN_018489/FUN_028041/FUN_028048/FUN_038072/FUN_028040/FUN_028043/FUN_026566/FUN_031737/FUN_033648/FUN_010604/FUN_037592/FUN_038065/FUN_008058/FUN_038060/FUN_006890/FUN_031736/FUN_036138/FUN_018482/FUN_031735/FUN_007614/FUN_011713/FUN_028848/FUN_020097/FUN_017383
MF	GO:0016798	hydrolase activity, acting on glycosyl bonds	48/865	252/10165	7.27e-08	6.82e-06	6.2e-06	FUN_018489/FUN_039751/FUN_028041/FUN_028048/FUN_027551/FUN_038072/FUN_027618/FUN_028040/FUN_034829/FUN_028043/FUN_026566/FUN_031737/FUN_035272/FUN_032918/FUN_033648/FUN_027554/FUN_019534/FUN_010604/FUN_037592/FUN_038065/FUN_008058/FUN_024841/FUN_038060/FUN_008214/FUN_006890/FUN_031736/FUN_012170/FUN_017609/FUN_036138/FUN_029897/FUN_003818/FUN_035258/FUN_004565/FUN_018482/FUN_038763/FUN_031735/FUN…
MF	GO:0046906	tetrapyrrole binding	13/865	34/10165	1.92e-06	0.00015006	0.000136403	FUN_018413/FUN_018408/FUN_018416/FUN_016125/FUN_032400/FUN_040092/FUN_019973/FUN_016539/FUN_020850/FUN_032401/FUN_039099/FUN_027836/FUN_016465
MF	GO:0016168	chlorophyll binding	9/865	17/10165	2.92e-06	0.000185768	0.000168861	FUN_016125/FUN_032400/FUN_040092/FUN_019973/FUN_016539/FUN_020850/FUN_032401/FUN_039099/FUN_027836
MF	GO:0016709	oxidoreductase activity, acting on paired donors, with incorporation or reduction of molecular oxygen, NAD(P)H as one donor, and incorporation of one atom of oxygen	30/865	144/10165	3.17e-06	0.000185768	0.000168861	FUN_016306/FUN_016295/FUN_040028/FUN_019236/FUN_034102/FUN_019232/FUN_039119/FUN_034103/FUN_039114/FUN_030657/FUN_007341/FUN_007171/FUN_025785/FUN_030658/FUN_005473/FUN_025795/FUN_007342/FUN_007343/FUN_013059/FUN_038399/FUN_005468/FUN_038685/FUN_025804/FUN_024069/FUN_039122/FUN_029731/FUN_007339/FUN_030650/FUN_005470/FUN_019095
MF	GO:0031409	pigment binding	8/865	15/10165	9.97e-06	0.000519444	0.000472169	FUN_016125/FUN_032400/FUN_040092/FUN_019973/FUN_016539/FUN_032401/FUN_039099/FUN_027836
MF	GO:0016705	oxidoreductase activity, acting on paired donors, with incorporation or reduction of molecular oxygen	39/865	230/10165	2.21e-05	0.00103721	0.000942809	FUN_016306/FUN_016295/FUN_040028/FUN_019236/FUN_034102/FUN_019232/FUN_039119/FUN_018947/FUN_034103/FUN_039114/FUN_030657/FUN_007341/FUN_007171/FUN_025785/FUN_034152/FUN_030658/FUN_032432/FUN_005473/FUN_025795/FUN_007342/FUN_029579/FUN_032431/FUN_024963/FUN_007343/FUN_013059/FUN_034216/FUN_038399/FUN_005468/FUN_038685/FUN_025804/FUN_024069/FUN_039122/FUN_012334/FUN_029731/FUN_007339/FUN_030650/FUN…
MF	GO:0016722	oxidoreductase activity, acting on metal ions	12/865	38/10165	4.52e-05	0.00192612	0.00175082	FUN_018814/FUN_022059/FUN_022060/FUN_013128/FUN_012400/FUN_013114/FUN_021926/FUN_011642/FUN_019280/FUN_022099/FUN_030572/FUN_021950
MF	GO:0000981	DNA-binding transcription factor activity, RNA polymerase II-specific	29/865	157/10165	5.08e-05	0.00198561	0.0018049	FUN_021104/FUN_026616/FUN_021438/FUN_005782/FUN_033151/FUN_026658/FUN_031879/FUN_001359/FUN_026764/FUN_026460/FUN_027574/FUN_033280/FUN_004598/FUN_025837/FUN_004212/FUN_036324/FUN_021600/FUN_001241/FUN_000431/FUN_014063/FUN_016906/FUN_030951/FUN_030019/FUN_027632/FUN_013873/FUN_026763/FUN_015890/FUN_001368/FUN_026003
MF	GO:0005516	calmodulin binding	33/865	198/10165	0.000131038	0.00472745	0.0042972	FUN_016869/FUN_020638/FUN_020550/FUN_020548/FUN_031842/FUN_000886/FUN_016894/FUN_016884/FUN_018464/FUN_020642/FUN_014078/FUN_001359/FUN_026764/FUN_022362/FUN_020547/FUN_020270/FUN_039905/FUN_022631/FUN_005170/FUN_022925/FUN_033050/FUN_032980/FUN_006843/FUN_018465/FUN_016881/FUN_020611/FUN_021511/FUN_018460/FUN_026763/FUN_018462/FUN_020544/FUN_011541/FUN_016223
MF	GO:0016747	acyltransferase activity, transferring groups other than amino-acyl groups	37/865	242/10165	0.000320687	0.010743	0.00976527	FUN_012203/FUN_033339/FUN_028998/FUN_000072/FUN_017858/FUN_033347/FUN_033378/FUN_000075/FUN_028999/FUN_033359/FUN_029030/FUN_025619/FUN_017041/FUN_038006/FUN_036902/FUN_014828/FUN_029031/FUN_017236/FUN_005513/FUN_029372/FUN_031395/FUN_014936/FUN_029314/FUN_018894/FUN_014834/FUN_011682/FUN_017228/FUN_017235/FUN_023978/FUN_039912/FUN_017227/FUN_014660/FUN_031394/FUN_033319/FUN_039515/FUN_033357/FUN…
MF	GO:0016746	acyltransferase activity	38/865	257/10165	0.000525523	0.0164314	0.0149359	FUN_012203/FUN_033339/FUN_028998/FUN_000072/FUN_017858/FUN_033347/FUN_033378/FUN_000075/FUN_028999/FUN_033359/FUN_029030/FUN_025619/FUN_017041/FUN_038006/FUN_036902/FUN_014828/FUN_029031/FUN_017236/FUN_005513/FUN_029372/FUN_031395/FUN_014936/FUN_029314/FUN_020913/FUN_018894/FUN_014834/FUN_011682/FUN_017228/FUN_017235/FUN_023978/FUN_039912/FUN_017227/FUN_014660/FUN_031394/FUN_033319/FUN_039515/FUN…
MF	GO:0019203	carbohydrate phosphatase activity	7/865	19/10165	0.000637833	0.0186965	0.0169949	FUN_012662/FUN_024839/FUN_022063/FUN_006086/FUN_006909/FUN_033283/FUN_006080
MF	GO:0050734	hydroxycinnamoyltransferase activity	11/865	44/10165	0.000890106	0.0222253	0.0202025	FUN_028998/FUN_017858/FUN_028999/FUN_029030/FUN_025619/FUN_014828/FUN_029031/FUN_005513/FUN_014834/FUN_023978/FUN_014660
MF	GO:0016836	hydro-lyase activity	15/865	72/10165	0.000905887	0.0222253	0.0202025	FUN_016080/FUN_013497/FUN_016073/FUN_013499/FUN_015692/FUN_017591/FUN_033664/FUN_038107/FUN_033741/FUN_005462/FUN_013495/FUN_026379/FUN_006039/FUN_038725/FUN_024980
MF	GO:0050636	vinorine synthase activity	7/865	20/10165	0.000909874	0.0222253	0.0202025	FUN_033339/FUN_033347/FUN_033378/FUN_033359/FUN_036902/FUN_033319/FUN_033357
MF	GO:0035251	UDP-glucosyltransferase activity	30/865	194/10165	0.000947773	0.0222253	0.0202025	FUN_030542/FUN_006978/FUN_030543/FUN_030536/FUN_018451/FUN_006984/FUN_004284/FUN_021646/FUN_002167/FUN_032349/FUN_022558/FUN_001235/FUN_006979/FUN_005992/FUN_028605/FUN_001992/FUN_038270/FUN_021645/FUN_025480/FUN_033817/FUN_001995/FUN_029803/FUN_016354/FUN_021325/FUN_012891/FUN_019026/FUN_032245/FUN_039840/FUN_018827/FUN_038274
MF	GO:0015112	nitrate transmembrane transporter activity	7/865	21/10165	0.00126564	0.0282659	0.0256934	FUN_019307/FUN_019306/FUN_010587/FUN_004100/FUN_024451/FUN_024817/FUN_019505
MF	GO:0010290	chlorophyll catabolite transmembrane transporter activity	5/865	12/10165	0.00210266	0.042876	0.0389738	FUN_003672/FUN_034530/FUN_034529/FUN_034583/FUN_034581
MF	GO:0015431	ABC-type glutathione S-conjugate transporter activity	5/865	12/10165	0.00210266	0.042876	0.0389738	FUN_003672/FUN_034530/FUN_034529/FUN_034583/FUN_034581

## Sheet: DEGs in DS_L vs. WT_L
Table S5_2. GO enrichment analysis of DEGs in DS_L vs. WT_L
ONTOLOGY	ID	Description	GeneRatio	BgRatio	pvalue	p.adjust	qvalue	geneID
BP	GO:0071554	cell wall organization or biogenesis	51/742	360/11815	3.27081e-08	2.90627e-05	2.71561e-05	FUN_008537/FUN_003904/FUN_022480/FUN_008532/FUN_001225/FUN_012342/FUN_018957/FUN_004565/FUN_015692/FUN_038636/FUN_003873/FUN_022099/FUN_012679/FUN_017383/FUN_039953/FUN_003860/FUN_025355/FUN_022395/FUN_007310/FUN_038235/FUN_018894/FUN_025349/FUN_038337/FUN_023126/FUN_021690/FUN_032975/FUN_030046/FUN_033045/FUN_027255/FUN_021449/FUN_032349/FUN_012706/FUN_026281/FUN_007589/FUN_013357/FUN_031395/FUN…
BP	GO:0009072	aromatic amino acid family metabolic process	18/742	65/11815	5.70954e-08	2.90627e-05	2.71561e-05	FUN_015692/FUN_040132/FUN_030528/FUN_030542/FUN_017382/FUN_030536/FUN_005531/FUN_011934/FUN_003189/FUN_017317/FUN_033720/FUN_021170/FUN_030543/FUN_011068/FUN_039840/FUN_019637/FUN_005636/FUN_020844
BP	GO:0044550	secondary metabolite biosynthetic process	46/742	315/11815	6.25747e-08	2.90627e-05	2.71561e-05	FUN_025449/FUN_025451/FUN_010120/FUN_019791/FUN_030650/FUN_019279/FUN_018957/FUN_024863/FUN_024963/FUN_022099/FUN_001347/FUN_005470/FUN_021926/FUN_030654/FUN_021929/FUN_026278/FUN_008110/FUN_021954/FUN_025462/FUN_019280/FUN_001181/FUN_040028/FUN_011893/FUN_011900/FUN_016225/FUN_023126/FUN_016295/FUN_005473/FUN_026623/FUN_029872/FUN_039114/FUN_013128/FUN_021666/FUN_016306/FUN_021950/FUN_014798/FUN…
BP	GO:0009698	phenylpropanoid metabolic process	30/742	162/11815	7.24492e-08	2.90627e-05	2.71561e-05	FUN_019791/FUN_019279/FUN_018957/FUN_024963/FUN_022099/FUN_001347/FUN_021926/FUN_021929/FUN_039953/FUN_021954/FUN_025462/FUN_019280/FUN_001181/FUN_011893/FUN_011900/FUN_013139/FUN_016225/FUN_023126/FUN_029872/FUN_018363/FUN_013128/FUN_021666/FUN_021950/FUN_014798/FUN_014917/FUN_014594/FUN_029874/FUN_018732/FUN_038702/FUN_007341
BP	GO:0080167	response to karrikin	25/742	120/11815	8.32742e-08	2.90627e-05	2.71561e-05	FUN_031265/FUN_021247/FUN_004084/FUN_030528/FUN_013884/FUN_018902/FUN_009138/FUN_013465/FUN_030542/FUN_030536/FUN_029872/FUN_035272/FUN_030595/FUN_026091/FUN_029159/FUN_000262/FUN_026023/FUN_030543/FUN_009160/FUN_034216/FUN_019637/FUN_029874/FUN_024349/FUN_031738/FUN_000264
BP	GO:0006631	fatty acid metabolic process	31/742	182/11815	3.13463e-07	9.11656e-05	8.5185e-05	FUN_023926/FUN_025129/FUN_025730/FUN_029534/FUN_024986/FUN_010120/FUN_014874/FUN_014699/FUN_031546/FUN_011431/FUN_023923/FUN_013435/FUN_018902/FUN_013439/FUN_014044/FUN_037725/FUN_006887/FUN_039681/FUN_005637/FUN_007118/FUN_021290/FUN_003864/FUN_025572/FUN_015649/FUN_023944/FUN_029538/FUN_008062/FUN_034216/FUN_001201/FUN_016482/FUN_018444
BP	GO:0006833	water transport	18/742	77/11815	9.17719e-07	0.000200177	0.000187046	FUN_012101/FUN_014100/FUN_009895/FUN_030195/FUN_009868/FUN_009840/FUN_011917/FUN_019208/FUN_025462/FUN_009756/FUN_032303/FUN_009903/FUN_009926/FUN_009911/FUN_012187/FUN_009877/FUN_038301/FUN_037013
BP	GO:0042044	fluid transport	18/742	77/11815	9.17719e-07	0.000200177	0.000187046	FUN_012101/FUN_014100/FUN_009895/FUN_030195/FUN_009868/FUN_009840/FUN_011917/FUN_019208/FUN_025462/FUN_009756/FUN_032303/FUN_009903/FUN_009926/FUN_009911/FUN_012187/FUN_009877/FUN_038301/FUN_037013
BP	GO:0009699	phenylpropanoid biosynthetic process	26/742	147/11815	1.34185e-06	0.00026017	0.000243102	FUN_019791/FUN_019279/FUN_018957/FUN_024963/FUN_022099/FUN_001347/FUN_021926/FUN_021929/FUN_021954/FUN_025462/FUN_019280/FUN_001181/FUN_011893/FUN_011900/FUN_016225/FUN_023126/FUN_029872/FUN_013128/FUN_021666/FUN_021950/FUN_014798/FUN_014917/FUN_014594/FUN_029874/FUN_038702/FUN_007341
BP	GO:0009808	lignin metabolic process	19/742	95/11815	5.59629e-06	0.000976553	0.00091249	FUN_019279/FUN_018957/FUN_022099/FUN_001347/FUN_021926/FUN_021929/FUN_039953/FUN_021954/FUN_019280/FUN_001181/FUN_029872/FUN_013128/FUN_021950/FUN_014798/FUN_014594/FUN_029874/FUN_018732/FUN_038702/FUN_007341
BP	GO:0010143	cutin biosynthetic process	12/742	42/11815	6.61542e-06	0.00104945	0.000980601	FUN_029534/FUN_010120/FUN_014874/FUN_014699/FUN_006440/FUN_006590/FUN_012849/FUN_013435/FUN_013439/FUN_025462/FUN_011426/FUN_029538
BP	GO:0019748	secondary metabolic process	51/742	433/11815	9.47071e-06	0.0013772	0.00128685	FUN_025449/FUN_025451/FUN_010120/FUN_019791/FUN_030650/FUN_019279/FUN_018957/FUN_024863/FUN_024963/FUN_004084/FUN_022099/FUN_001347/FUN_005470/FUN_021926/FUN_030654/FUN_021929/FUN_026278/FUN_008110/FUN_039953/FUN_021954/FUN_025462/FUN_019280/FUN_001181/FUN_040028/FUN_026029/FUN_011893/FUN_011900/FUN_013139/FUN_016225/FUN_023126/FUN_016295/FUN_005473/FUN_026623/FUN_029872/FUN_018363/FUN_039114/FUN…
BP	GO:0009073	aromatic amino acid family biosynthetic process	10/742	31/11815	1.18877e-05	0.00159569	0.00149101	FUN_015692/FUN_040132/FUN_017382/FUN_005531/FUN_011934/FUN_017317/FUN_021170/FUN_019637/FUN_005636/FUN_020844
BP	GO:0006949	syncytium formation	7/742	15/11815	1.54456e-05	0.001798	0.00168005	FUN_031632/FUN_015630/FUN_019120/FUN_017437/FUN_012459/FUN_018757/FUN_004215
BP	GO:0090708	specification of plant organ axis polarity	16/742	76/11815	1.54556e-05	0.001798	0.00168005	FUN_009895/FUN_009868/FUN_009840/FUN_009756/FUN_009903/FUN_032927/FUN_009926/FUN_009911/FUN_012187/FUN_032923/FUN_032921/FUN_032924/FUN_009877/FUN_032920/FUN_037013/FUN_024874
BP	GO:0042659	regulation of cell fate specification	16/742	77/11815	1.83921e-05	0.00192929	0.00180273	FUN_009895/FUN_009868/FUN_009840/FUN_009756/FUN_009903/FUN_032927/FUN_009926/FUN_009911/FUN_012187/FUN_032923/FUN_032921/FUN_032924/FUN_009877/FUN_032920/FUN_037013/FUN_024874
BP	GO:0009611	response to wounding	42/742	340/11815	1.87954e-05	0.00192929	0.00180273	FUN_012810/FUN_017011/FUN_003441/FUN_021172/FUN_024963/FUN_013768/FUN_021457/FUN_009895/FUN_032307/FUN_009868/FUN_009840/FUN_013884/FUN_014004/FUN_037725/FUN_002850/FUN_009756/FUN_013465/FUN_009903/FUN_002851/FUN_030334/FUN_032317/FUN_007755/FUN_026623/FUN_000320/FUN_009926/FUN_009911/FUN_012187/FUN_002842/FUN_038944/FUN_024708/FUN_025813/FUN_007749/FUN_029159/FUN_021170/FUN_009877/FUN_007756/FUN…
BP	GO:2000067	regulation of root morphogenesis	16/742	78/11815	2.18134e-05	0.00211468	0.00197596	FUN_009895/FUN_009868/FUN_009840/FUN_009756/FUN_009903/FUN_032927/FUN_009926/FUN_009911/FUN_012187/FUN_032923/FUN_032921/FUN_032924/FUN_009877/FUN_032920/FUN_037013/FUN_024874
BP	GO:0009809	lignin biosynthetic process	17/742	89/11815	3.23674e-05	0.00297269	0.00277768	FUN_019279/FUN_018957/FUN_022099/FUN_001347/FUN_021926/FUN_021929/FUN_021954/FUN_019280/FUN_001181/FUN_029872/FUN_013128/FUN_021950/FUN_014798/FUN_014594/FUN_029874/FUN_038702/FUN_007341
BP	GO:0010453	regulation of cell fate commitment	16/742	83/11815	4.88438e-05	0.0041898	0.00391495	FUN_009895/FUN_009868/FUN_009840/FUN_009756/FUN_009903/FUN_032927/FUN_009926/FUN_009911/FUN_012187/FUN_032923/FUN_032921/FUN_032924/FUN_009877/FUN_032920/FUN_037013/FUN_024874
BP	GO:1905421	regulation of plant organ morphogenesis	17/742	92/11815	5.04217e-05	0.0041898	0.00391495	FUN_009895/FUN_009868/FUN_009840/FUN_009756/FUN_009903/FUN_032927/FUN_009926/FUN_009911/FUN_012187/FUN_032923/FUN_032921/FUN_032924/FUN_009877/FUN_032920/FUN_000427/FUN_037013/FUN_024874
BP	GO:0016126	sterol biosynthetic process	7/742	20/11815	0.000140982	0.0111824	0.0104489	FUN_039007/FUN_021457/FUN_038978/FUN_039000/FUN_008278/FUN_005794/FUN_019057
BP	GO:0010470	regulation of gastrulation	10/742	41/11815	0.000169436	0.0123194	0.0115112	FUN_009895/FUN_009868/FUN_009840/FUN_009756/FUN_009903/FUN_009926/FUN_009911/FUN_012187/FUN_009877/FUN_037013
BP	GO:1903224	regulation of endodermal cell differentiation	10/742	41/11815	0.000169436	0.0123194	0.0115112	FUN_009895/FUN_009868/FUN_009840/FUN_009756/FUN_009903/FUN_009926/FUN_009911/FUN_012187/FUN_009877/FUN_037013
BP	GO:0006694	steroid biosynthetic process	12/742	57/11815	0.000177203	0.0123688	0.0115574	FUN_039007/FUN_021457/FUN_038978/FUN_039000/FUN_039953/FUN_008278/FUN_005794/FUN_019057/FUN_016465/FUN_009485/FUN_010582/FUN_029731
BP	GO:0055080	cation homeostasis	30/742	237/11815	0.000186759	0.0125344	0.0117121	FUN_009895/FUN_001221/FUN_024451/FUN_009868/FUN_009840/FUN_009138/FUN_009756/FUN_009903/FUN_009926/FUN_009911/FUN_007203/FUN_012187/FUN_015649/FUN_013406/FUN_019519/FUN_004934/FUN_014182/FUN_009877/FUN_009160/FUN_025490/FUN_022850/FUN_005288/FUN_030679/FUN_022264/FUN_017356/FUN_000427/FUN_000118/FUN_014597/FUN_037013/FUN_000120
BP	GO:0055065	metal ion homeostasis	25/742	185/11815	0.000229394	0.0148257	0.0138531	FUN_009895/FUN_024451/FUN_009868/FUN_009840/FUN_009138/FUN_009756/FUN_009903/FUN_009926/FUN_009911/FUN_007203/FUN_012187/FUN_015649/FUN_019519/FUN_009877/FUN_009160/FUN_025490/FUN_005288/FUN_030679/FUN_022264/FUN_017356/FUN_000427/FUN_000118/FUN_014597/FUN_037013/FUN_000120
BP	GO:0035987	endodermal cell differentiation	10/742	43/11815	0.000258505	0.0161104	0.0150535	FUN_009895/FUN_009868/FUN_009840/FUN_009756/FUN_009903/FUN_009926/FUN_009911/FUN_012187/FUN_009877/FUN_037013
BP	GO:0001708	cell fate specification	17/742	109/11815	0.000428838	0.0258042	0.0241114	FUN_009895/FUN_009868/FUN_009840/FUN_009756/FUN_009903/FUN_025108/FUN_032927/FUN_009926/FUN_009911/FUN_012187/FUN_032923/FUN_032921/FUN_032924/FUN_009877/FUN_032920/FUN_037013/FUN_024874
BP	GO:0016998	cell wall macromolecule catabolic process	7/742	24/11815	0.000504639	0.0281954	0.0263458	FUN_004565/FUN_038636/FUN_017383/FUN_022395/FUN_038337/FUN_030046/FUN_007589
BP	GO:0065001	specification of axis polarity	16/742	101/11815	0.000524812	0.0281954	0.0263458	FUN_009895/FUN_009868/FUN_009840/FUN_009756/FUN_009903/FUN_032927/FUN_009926/FUN_009911/FUN_012187/FUN_032923/FUN_032921/FUN_032924/FUN_009877/FUN_032920/FUN_037013/FUN_024874
BP	GO:0019755	one-carbon compound transport	5/742	12/11815	0.000526608	0.0281954	0.0263458	FUN_012101/FUN_014100/FUN_019208/FUN_023014/FUN_038301
BP	GO:0006633	fatty acid biosynthetic process	14/742	82/11815	0.000533209	0.0281954	0.0263458	FUN_014874/FUN_014699/FUN_031546/FUN_018902/FUN_014044/FUN_006887/FUN_007118/FUN_021290/FUN_003864/FUN_025572/FUN_015649/FUN_034216/FUN_001201/FUN_018444
BP	GO:0050801	ion homeostasis	32/742	276/11815	0.000569507	0.0285063	0.0266363	FUN_009895/FUN_001221/FUN_024451/FUN_009868/FUN_009840/FUN_009138/FUN_009756/FUN_009903/FUN_007701/FUN_009926/FUN_009911/FUN_007203/FUN_012187/FUN_015649/FUN_013406/FUN_019519/FUN_004934/FUN_014182/FUN_009877/FUN_009160/FUN_025490/FUN_022850/FUN_005288/FUN_030679/FUN_022264/FUN_017356/FUN_000427/FUN_000118/FUN_014597/FUN_037013/FUN_000120/FUN_012902
BP	GO:2000280	regulation of root development	19/742	132/11815	0.000571759	0.0285063	0.0266363	FUN_012810/FUN_009895/FUN_009868/FUN_009840/FUN_009756/FUN_009903/FUN_032927/FUN_009926/FUN_009911/FUN_012187/FUN_032923/FUN_032921/FUN_032924/FUN_009877/FUN_022476/FUN_003713/FUN_032920/FUN_037013/FUN_024874
BP	GO:0007369	gastrulation	11/742	56/11815	0.000614313	0.0297771	0.0278237	FUN_009895/FUN_009868/FUN_009840/FUN_009756/FUN_009903/FUN_009926/FUN_009911/FUN_012187/FUN_011635/FUN_009877/FUN_037013
BP	GO:0032787	monocarboxylic acid metabolic process	47/742	461/11815	0.000662253	0.0312333	0.0291843	FUN_023926/FUN_025129/FUN_025730/FUN_029534/FUN_024986/FUN_017011/FUN_010120/FUN_014874/FUN_014699/FUN_031546/FUN_011431/FUN_023923/FUN_013435/FUN_006095/FUN_030528/FUN_018902/FUN_013439/FUN_014044/FUN_037725/FUN_025462/FUN_006096/FUN_006887/FUN_026029/FUN_039681/FUN_030542/FUN_005637/FUN_030536/FUN_007118/FUN_021290/FUN_003864/FUN_025572/FUN_015649/FUN_023944/FUN_020359/FUN_033481/FUN_033720/FUN…
BP	GO:0001706	endoderm formation	10/742	50/11815	0.000929716	0.0411843	0.0384825	FUN_009895/FUN_009868/FUN_009840/FUN_009756/FUN_009903/FUN_009926/FUN_009911/FUN_012187/FUN_009877/FUN_037013
BP	GO:0007492	endoderm development	10/742	50/11815	0.000929716	0.0411843	0.0384825	FUN_009895/FUN_009868/FUN_009840/FUN_009756/FUN_009903/FUN_009926/FUN_009911/FUN_012187/FUN_009877/FUN_037013
BP	GO:0098771	inorganic ion homeostasis	29/742	249/11815	0.000944052	0.0411843	0.0384825	FUN_009895/FUN_001221/FUN_024451/FUN_009868/FUN_009840/FUN_009138/FUN_009756/FUN_009903/FUN_009926/FUN_009911/FUN_007203/FUN_012187/FUN_015649/FUN_013406/FUN_019519/FUN_004934/FUN_014182/FUN_009877/FUN_009160/FUN_025490/FUN_005288/FUN_030679/FUN_022264/FUN_017356/FUN_000427/FUN_000118/FUN_014597/FUN_037013/FUN_000120
BP	GO:0042546	cell wall biogenesis	22/742	171/11815	0.00104245	0.0441618	0.0412648	FUN_012342/FUN_018957/FUN_022099/FUN_039953/FUN_025355/FUN_038235/FUN_025349/FUN_023126/FUN_021690/FUN_032975/FUN_033045/FUN_027255/FUN_021449/FUN_032349/FUN_024240/FUN_019415/FUN_011209/FUN_013899/FUN_013573/FUN_011659/FUN_027137/FUN_027254
BP	GO:0071669	plant-type cell wall organization or biogenesis	27/742	228/11815	0.00108717	0.0441618	0.0412648	FUN_008537/FUN_003904/FUN_008532/FUN_001225/FUN_018957/FUN_038636/FUN_003873/FUN_022099/FUN_012679/FUN_039953/FUN_025355/FUN_038235/FUN_025349/FUN_023126/FUN_021690/FUN_027255/FUN_021449/FUN_032349/FUN_013422/FUN_019415/FUN_011209/FUN_029172/FUN_017276/FUN_013899/FUN_013573/FUN_027137/FUN_027254
BP	GO:0046246	terpene biosynthetic process	6/742	20/11815	0.00108823	0.0441618	0.0412648	FUN_030650/FUN_030654/FUN_008110/FUN_031818/FUN_030653/FUN_030652
BP	GO:0046898	response to cycloheximide	5/742	14/11815	0.00119783	0.0468997	0.043823	FUN_039905/FUN_011893/FUN_011900/FUN_021666/FUN_022973
BP	GO:0009636	response to toxic substance	30/742	265/11815	0.00122963	0.0468997	0.043823	FUN_017011/FUN_004084/FUN_038636/FUN_030528/FUN_027510/FUN_039905/FUN_011893/FUN_011900/FUN_018413/FUN_030542/FUN_017382/FUN_018416/FUN_030536/FUN_017317/FUN_021666/FUN_021735/FUN_015649/FUN_006198/FUN_025712/FUN_022973/FUN_004934/FUN_011446/FUN_030543/FUN_018759/FUN_013038/FUN_036172/FUN_038769/FUN_008004/FUN_030109/FUN_008701
BP	GO:1901568	fatty acid derivative metabolic process	12/742	70/11815	0.00125962	0.0468997	0.043823	FUN_023926/FUN_019791/FUN_006440/FUN_006590/FUN_023923/FUN_013435/FUN_013439/FUN_007118/FUN_015649/FUN_023944/FUN_029777/FUN_008062
BP	GO:0001704	formation of primary germ layer	10/742	52/11815	0.00127815	0.0468997	0.043823	FUN_009895/FUN_009868/FUN_009840/FUN_009756/FUN_009903/FUN_009926/FUN_009911/FUN_012187/FUN_009877/FUN_037013
BP	GO:0045165	cell fate commitment	19/742	141/11815	0.00129008	0.0468997	0.043823	FUN_009895/FUN_009868/FUN_009840/FUN_009756/FUN_009903/FUN_025108/FUN_032927/FUN_009926/FUN_009911/FUN_012187/FUN_032923/FUN_032921/FUN_032924/FUN_009877/FUN_032083/FUN_032920/FUN_037013/FUN_039022/FUN_024874
BP	GO:0009414	response to water deprivation	39/742	376/11815	0.00135315	0.0481888	0.0450276	FUN_012810/FUN_019094/FUN_014874/FUN_014699/FUN_006440/FUN_006590/FUN_004084/FUN_030195/FUN_030528/FUN_011917/FUN_027510/FUN_009138/FUN_034091/FUN_025462/FUN_026029/FUN_004198/FUN_030542/FUN_030536/FUN_005134/FUN_000320/FUN_005794/FUN_015658/FUN_024337/FUN_038665/FUN_006052/FUN_040316/FUN_015657/FUN_030543/FUN_009160/FUN_012350/FUN_027108/FUN_000427/FUN_026081/FUN_027288/FUN_015091/FUN_012902/FUN…
CC	GO:0031225	anchored component of membrane	35/744	129/11617	1.08124e-13	2.19491e-11	2.10557e-11	FUN_020114/FUN_011176/FUN_031265/FUN_021546/FUN_016588/FUN_005390/FUN_034674/FUN_024842/FUN_017318/FUN_012664/FUN_001747/FUN_029965/FUN_029914/FUN_038379/FUN_021690/FUN_027575/FUN_027633/FUN_005539/FUN_005759/FUN_018834/FUN_026281/FUN_037453/FUN_014415/FUN_019824/FUN_025479/FUN_019415/FUN_031682/FUN_014614/FUN_013557/FUN_018358/FUN_029766/FUN_031681/FUN_039030/FUN_030394/FUN_004488
CC	GO:0009505	plant-type cell wall	56/744	326/11617	7.63958e-12	7.75417e-10	7.43854e-10	FUN_011176/FUN_029237/FUN_022480/FUN_026566/FUN_039047/FUN_004565/FUN_014100/FUN_009895/FUN_038687/FUN_011217/FUN_009868/FUN_024842/FUN_032617/FUN_009840/FUN_032696/FUN_006897/FUN_025462/FUN_009756/FUN_031435/FUN_037667/FUN_012404/FUN_030358/FUN_009903/FUN_019120/FUN_032927/FUN_018413/FUN_025533/FUN_018416/FUN_007080/FUN_009926/FUN_003818/FUN_009911/FUN_003404/FUN_039113/FUN_012187/FUN_035272/FUN…
CC	GO:0046658	anchored component of plasma membrane	27/744	102/11617	1.34642e-10	9.11075e-09	8.7399e-09	FUN_020114/FUN_011176/FUN_016588/FUN_005390/FUN_034674/FUN_024842/FUN_017318/FUN_012664/FUN_001747/FUN_038379/FUN_027575/FUN_027633/FUN_005539/FUN_018834/FUN_026281/FUN_037453/FUN_014415/FUN_019824/FUN_025479/FUN_031682/FUN_014614/FUN_013557/FUN_018358/FUN_029766/FUN_031681/FUN_039030/FUN_030394
CC	GO:0031226	intrinsic component of plasma membrane	53/744	336/11617	7.30661e-10	3.7081e-08	3.55716e-08	FUN_020114/FUN_011176/FUN_012101/FUN_014100/FUN_001221/FUN_016588/FUN_005390/FUN_034674/FUN_030195/FUN_024842/FUN_017318/FUN_011917/FUN_019208/FUN_012664/FUN_001747/FUN_032303/FUN_000749/FUN_007035/FUN_000746/FUN_038379/FUN_012844/FUN_031092/FUN_025432/FUN_027575/FUN_027633/FUN_023014/FUN_005539/FUN_006210/FUN_027255/FUN_018834/FUN_026281/FUN_037453/FUN_014415/FUN_013406/FUN_014182/FUN_019824/FUN…
CC	GO:0048226	Casparian strip	16/744	77/11617	2.33914e-05	0.000804691	0.000771936	FUN_009895/FUN_009868/FUN_009840/FUN_009756/FUN_009903/FUN_032927/FUN_009926/FUN_009911/FUN_012187/FUN_032923/FUN_032921/FUN_032924/FUN_009877/FUN_032920/FUN_037013/FUN_024874
CC	GO:0048046	apoplast	37/744	282/11617	2.3784e-05	0.000804691	0.000771936	FUN_039142/FUN_013996/FUN_011176/FUN_003672/FUN_004565/FUN_039144/FUN_038636/FUN_006095/FUN_024842/FUN_032617/FUN_032696/FUN_012679/FUN_006897/FUN_032345/FUN_028184/FUN_006096/FUN_018413/FUN_032346/FUN_018416/FUN_007080/FUN_027575/FUN_021658/FUN_029897/FUN_027633/FUN_032463/FUN_019713/FUN_007589/FUN_019680/FUN_007828/FUN_034583/FUN_007634/FUN_005085/FUN_003655/FUN_017276/FUN_021540/FUN_029944/FUN…
CC	GO:0009531	secondary cell wall	16/744	81/11617	4.51923e-05	0.00131058	0.00125723	FUN_009895/FUN_009868/FUN_009840/FUN_009756/FUN_009903/FUN_032927/FUN_009926/FUN_009911/FUN_012187/FUN_032923/FUN_032921/FUN_032924/FUN_009877/FUN_032920/FUN_037013/FUN_024874
CC	GO:0005875	microtubule associated complex	16/744	89/11617	0.000146883	0.00372717	0.00357545	FUN_034483/FUN_031384/FUN_026061/FUN_034549/FUN_026124/FUN_026513/FUN_031811/FUN_006073/FUN_031385/FUN_025105/FUN_007105/FUN_029588/FUN_007104/FUN_039022/FUN_001209/FUN_026479
CC	GO:0005871	kinesin complex	13/744	70/11617	0.000434553	0.00980158	0.0094026	FUN_034483/FUN_031384/FUN_034549/FUN_026513/FUN_031811/FUN_031385/FUN_025105/FUN_007105/FUN_029588/FUN_007104/FUN_039022/FUN_001209/FUN_026479
MF	GO:0004553	hydrolase activity, hydrolyzing O-glycosyl compounds	43/653	231/10165	1.65356e-10	5.60587e-08	4.89048e-08	FUN_003904/FUN_029237/FUN_001225/FUN_026566/FUN_012727/FUN_006890/FUN_004565/FUN_038636/FUN_003873/FUN_038687/FUN_005390/FUN_020097/FUN_017383/FUN_013884/FUN_002850/FUN_022395/FUN_013465/FUN_002851/FUN_036138/FUN_030046/FUN_029897/FUN_003818/FUN_039247/FUN_035272/FUN_018834/FUN_002842/FUN_026281/FUN_007589/FUN_037453/FUN_014415/FUN_013422/FUN_024841/FUN_019824/FUN_025479/FUN_031682/FUN_013904/FUN…
MF	GO:0016798	hydrolase activity, acting on glycosyl bonds	45/653	252/10165	2.55976e-10	5.60587e-08	4.89048e-08	FUN_003904/FUN_029237/FUN_001225/FUN_026566/FUN_012727/FUN_006890/FUN_004565/FUN_038636/FUN_003873/FUN_038687/FUN_005390/FUN_020097/FUN_017383/FUN_013884/FUN_021444/FUN_002850/FUN_022395/FUN_031435/FUN_013465/FUN_002851/FUN_036138/FUN_030046/FUN_029897/FUN_003818/FUN_039247/FUN_035272/FUN_018834/FUN_002842/FUN_026281/FUN_007589/FUN_037453/FUN_014415/FUN_013422/FUN_024841/FUN_019824/FUN_025479/FUN…
MF	GO:0016722	oxidoreductase activity, acting on metal ions	14/653	38/10165	4.05542e-08	5.92091e-06	5.16532e-06	FUN_019094/FUN_019279/FUN_018957/FUN_022099/FUN_024842/FUN_021926/FUN_021929/FUN_021954/FUN_019280/FUN_012664/FUN_016565/FUN_013128/FUN_021950/FUN_012400
MF	GO:0016616	oxidoreductase activity, acting on the CH-OH group of donors, NAD or NADP as acceptor	19/653	87/10165	1.91977e-06	0.00017733	0.000154701	FUN_005346/FUN_039007/FUN_006095/FUN_038978/FUN_027510/FUN_039000/FUN_014044/FUN_006096/FUN_026029/FUN_003637/FUN_029872/FUN_027762/FUN_040046/FUN_030932/FUN_004305/FUN_017276/FUN_009485/FUN_029874/FUN_027763
MF	GO:0016614	oxidoreductase activity, acting on CH-OH group of donors	22/653	112/10165	2.02432e-06	0.00017733	0.000154701	FUN_005346/FUN_039007/FUN_006095/FUN_038978/FUN_032617/FUN_032696/FUN_027510/FUN_039000/FUN_014044/FUN_006096/FUN_026029/FUN_003637/FUN_029872/FUN_032463/FUN_027762/FUN_040046/FUN_030932/FUN_004305/FUN_017276/FUN_009485/FUN_029874/FUN_027763
MF	GO:0030247	polysaccharide binding	13/653	50/10165	1.09141e-05	0.00079673	0.000695057	FUN_005390/FUN_017383/FUN_018834/FUN_026281/FUN_037453/FUN_014415/FUN_019824/FUN_025479/FUN_031682/FUN_013557/FUN_018358/FUN_031681/FUN_039030
MF	GO:0016709	oxidoreductase activity, acting on paired donors, with incorporation or reduction of molecular oxygen, NAD(P)H as one donor, and incorporation of one atom of oxygen	24/653	144/10165	1.40035e-05	0.000876217	0.0007644	FUN_025449/FUN_025451/FUN_010120/FUN_030650/FUN_021457/FUN_005470/FUN_030654/FUN_026278/FUN_008110/FUN_040028/FUN_016295/FUN_005473/FUN_039114/FUN_019057/FUN_016306/FUN_033481/FUN_030653/FUN_030652/FUN_004348/FUN_010582/FUN_029731/FUN_018732/FUN_038702/FUN_007341
MF	GO:0016705	oxidoreductase activity, acting on paired donors, with incorporation or reduction of molecular oxygen	32/653	230/10165	2.69333e-05	0.0014746	0.00128642	FUN_025129/FUN_025449/FUN_025451/FUN_010120/FUN_030650/FUN_011431/FUN_024963/FUN_021457/FUN_038742/FUN_005470/FUN_030654/FUN_026278/FUN_008110/FUN_018902/FUN_040028/FUN_016295/FUN_005473/FUN_039114/FUN_019057/FUN_016306/FUN_033481/FUN_030653/FUN_030652/FUN_004348/FUN_018896/FUN_037634/FUN_034216/FUN_010582/FUN_029731/FUN_018732/FUN_038702/FUN_007341
MF	GO:0030246	carbohydrate binding	15/653	73/10165	4.9259e-05	0.00239727	0.00209135	FUN_005390/FUN_017383/FUN_018834/FUN_026281/FUN_037453/FUN_014415/FUN_019824/FUN_025479/FUN_032820/FUN_031682/FUN_013557/FUN_018358/FUN_031681/FUN_039030/FUN_032819
MF	GO:0016413	O-acetyltransferase activity	12/653	50/10165	5.64407e-05	0.0024721	0.00215663	FUN_023926/FUN_012342/FUN_023923/FUN_003860/FUN_018894/FUN_012706/FUN_023944/FUN_039272/FUN_031395/FUN_031394/FUN_001740/FUN_033542
MF	GO:0004497	monooxygenase activity	29/653	224/10165	0.000230188	0.00916566	0.007996	FUN_025129/FUN_025449/FUN_025451/FUN_010120/FUN_030650/FUN_011431/FUN_021457/FUN_005470/FUN_030654/FUN_026278/FUN_008110/FUN_040028/FUN_016295/FUN_005473/FUN_039114/FUN_019057/FUN_016306/FUN_024513/FUN_033481/FUN_030653/FUN_030652/FUN_004348/FUN_016465/FUN_010582/FUN_029731/FUN_039546/FUN_018732/FUN_038702/FUN_007341
MF	GO:0016878	acid-thiol ligase activity	9/653	35/10165	0.00027412	0.00995699	0.00868635	FUN_029534/FUN_013435/FUN_013439/FUN_013139/FUN_014917/FUN_029538/FUN_020560/FUN_016482/FUN_020654
MF	GO:0005372	water transmembrane transporter activity	7/653	22/10165	0.00031826	0.00995699	0.00868635	FUN_012101/FUN_014100/FUN_030195/FUN_011917/FUN_019208/FUN_032303/FUN_038301
MF	GO:0015250	water channel activity	7/653	22/10165	0.00031826	0.00995699	0.00868635	FUN_012101/FUN_014100/FUN_030195/FUN_011917/FUN_019208/FUN_032303/FUN_038301
MF	GO:0003777	microtubule motor activity	13/653	70/10165	0.00044433	0.0122609	0.0106963	FUN_034483/FUN_031384/FUN_034549/FUN_026513/FUN_031811/FUN_031385/FUN_025105/FUN_007105/FUN_029588/FUN_007104/FUN_039022/FUN_001209/FUN_026479
MF	GO:0003774	cytoskeletal motor activity	14/653	79/10165	0.000447889	0.0122609	0.0106963	FUN_034483/FUN_031384/FUN_034549/FUN_026513/FUN_031811/FUN_031385/FUN_025105/FUN_007105/FUN_029588/FUN_007104/FUN_008004/FUN_039022/FUN_001209/FUN_026479
MF	GO:0004650	polygalacturonase activity	5/653	12/10165	0.00058382	0.015042	0.0131224	FUN_003904/FUN_001225/FUN_003873/FUN_013422/FUN_032918
MF	GO:0046910	pectinesterase inhibitor activity	9/653	40/10165	0.000795397	0.0193547	0.0168847	FUN_039047/FUN_021247/FUN_031366/FUN_012679/FUN_004830/FUN_039049/FUN_013687/FUN_002158/FUN_026078
MF	GO:0016405	CoA-ligase activity	7/653	27/10165	0.00125047	0.0288267	0.025148	FUN_029534/FUN_013435/FUN_013439/FUN_013139/FUN_014917/FUN_029538/FUN_016482
MF	GO:0016877	ligase activity, forming carbon-sulfur bonds	9/653	43/10165	0.00138022	0.0302268	0.0263695	FUN_029534/FUN_013435/FUN_013439/FUN_013139/FUN_014917/FUN_029538/FUN_020560/FUN_016482/FUN_020654
MF	GO:0008236	serine-type peptidase activity	10/653	53/10165	0.00175577	0.0349558	0.0304949	FUN_012729/FUN_011217/FUN_008345/FUN_003404/FUN_039113/FUN_039801/FUN_025570/FUN_021540/FUN_005041/FUN_032745
MF	GO:0017171	serine hydrolase activity	10/653	53/10165	0.00175577	0.0349558	0.0304949	FUN_012729/FUN_011217/FUN_008345/FUN_003404/FUN_039113/FUN_039801/FUN_025570/FUN_021540/FUN_005041/FUN_032745
MF	GO:0004467	long-chain fatty acid-CoA ligase activity	5/653	15/10165	0.00188313	0.0355636	0.0310252	FUN_029534/FUN_013435/FUN_013439/FUN_029538/FUN_016482
MF	GO:0022804	active transmembrane transporter activity	36/653	339/10165	0.00194869	0.0355636	0.0310252	FUN_003672/FUN_021172/FUN_022090/FUN_031903/FUN_039522/FUN_030460/FUN_024451/FUN_009138/FUN_021683/FUN_000749/FUN_031225/FUN_000746/FUN_016225/FUN_012844/FUN_031980/FUN_020784/FUN_019681/FUN_019714/FUN_004934/FUN_030508/FUN_014053/FUN_026091/FUN_034583/FUN_026023/FUN_039377/FUN_003655/FUN_027887/FUN_018920/FUN_009160/FUN_005288/FUN_029417/FUN_034527/FUN_031738/FUN_027517/FUN_029443/FUN_032519
