# Supplementary material for: Single-Base Methylome Analysis of Sweet Cherry (Prunus avium L.) on Dwarfing Rootstocks Reveals Epigenomic Differences Associated with Scion Dwarfing Conferred by Grafting
Source: Int J Mol Sci. 2024 Oct 16;25(20):11100. doi: 10.3390/ijms252011100 (PMC11508414; doi:10.3390/ijms252011100)
Supplement: Supplementary file 1 [file ijms-25-11100-s001.zip › Table S6. KEGG enrichment analysis of DEGs.xlsx]

## Sheet: DEGs in DS_S vs. WT_S
Table S6_1. KEGG enrichment analysis of DEGs in DS_S vs. WT_S
ID	Description	GeneRatio	BgRatio	pvalue	p.adjust	qvalue	geneID
940	Phenylpropanoid biosynthesis	78/709	376/8410	2.08e-14	5.88e-12	5.1e-12	FUN_018489/FUN_028041/FUN_028048/FUN_018413/FUN_038072/FUN_037612/FUN_028040/FUN_018408/FUN_018416/FUN_033339/FUN_003680/FUN_011727/FUN_028998/FUN_028043/FUN_026566/FUN_038431/FUN_021227/FUN_033331/FUN_031737/FUN_033322/FUN_033347/FUN_033378/FUN_001087/FUN_007341/FUN_028999/FUN_033648/FUN_014655/FUN_039476/FUN_033359/FUN_029030/FUN_011726/FUN_010604/FUN_011724/FUN_037592/FUN_038065/FUN_008058/FUN…
460	Cyanoamino acid metabolism	38/709	134/8410	9.25e-12	1.31e-09	1.13e-09	FUN_018489/FUN_016306/FUN_016295/FUN_028041/FUN_028048/FUN_038072/FUN_001000/FUN_028040/FUN_037811/FUN_001001/FUN_028043/FUN_026566/FUN_021227/FUN_031737/FUN_000988/FUN_033648/FUN_010604/FUN_037592/FUN_000983/FUN_038065/FUN_008058/FUN_038353/FUN_038060/FUN_031736/FUN_038484/FUN_000984/FUN_037593/FUN_036138/FUN_020913/FUN_018482/FUN_000113/FUN_000995/FUN_031735/FUN_011713/FUN_021365/FUN_028848/FUN…
941	Flavonoid biosynthesis	36/709	149/8410	4.24e-09	3.35e-07	2.91e-07	FUN_006793/FUN_006796/FUN_033339/FUN_003680/FUN_028998/FUN_000072/FUN_033331/FUN_033322/FUN_033347/FUN_033378/FUN_000075/FUN_007341/FUN_028999/FUN_014655/FUN_033359/FUN_029030/FUN_000679/FUN_003705/FUN_036902/FUN_000678/FUN_014828/FUN_029031/FUN_007342/FUN_033320/FUN_010557/FUN_024963/FUN_007343/FUN_014834/FUN_010555/FUN_010554/FUN_003701/FUN_029772/FUN_014660/FUN_007339/FUN_033319/FUN_033357
500	Starch and sucrose metabolism	50/709	250/8410	4.74e-09	3.35e-07	2.91e-07	FUN_018489/FUN_028041/FUN_028048/FUN_038072/FUN_028040/FUN_025465/FUN_003759/FUN_028043/FUN_026566/FUN_021227/FUN_031737/FUN_016675/FUN_033648/FUN_025171/FUN_010604/FUN_037592/FUN_027792/FUN_038065/FUN_008058/FUN_032349/FUN_016655/FUN_029339/FUN_024841/FUN_038060/FUN_031736/FUN_012662/FUN_029288/FUN_005111/FUN_038861/FUN_025480/FUN_038182/FUN_012663/FUN_037593/FUN_036138/FUN_024839/FUN_005028/FUN…
945	Stilbenoid, diarylheptanoid and gingerol biosynthesis	33/709	144/8410	7.48e-08	4.23e-06	3.67e-06	FUN_033339/FUN_003680/FUN_028998/FUN_033331/FUN_033322/FUN_033347/FUN_033378/FUN_007341/FUN_028999/FUN_014655/FUN_033359/FUN_029030/FUN_000679/FUN_017968/FUN_003705/FUN_036902/FUN_000678/FUN_014828/FUN_029031/FUN_007342/FUN_018066/FUN_033320/FUN_010557/FUN_007343/FUN_014834/FUN_010555/FUN_010554/FUN_003701/FUN_029772/FUN_014660/FUN_007339/FUN_033319/FUN_033357
195	Photosynthesis	16/709	45/8410	3.47e-07	1.42e-05	1.23e-05	FUN_005158/FUN_032515/FUN_039992/FUN_030845/FUN_006745/FUN_018666/FUN_028142/FUN_019886/FUN_004226/FUN_016959/FUN_000161/FUN_006457/FUN_034122/FUN_012097/FUN_024415/FUN_035495
950	Isoquinoline alkaloid biosynthesis	14/709	35/8410	3.51e-07	1.42e-05	1.23e-05	FUN_029362/FUN_000166/FUN_029308/FUN_031959/FUN_031961/FUN_015395/FUN_029363/FUN_031963/FUN_015058/FUN_015396/FUN_031960/FUN_024869/FUN_031962/FUN_032502
73	Cutin, suberine and wax biosynthesis	18/709	72/8410	1.99e-05	0.000705485	0.000611411	FUN_033339/FUN_005040/FUN_018947/FUN_017858/FUN_033331/FUN_033322/FUN_033347/FUN_033378/FUN_033359/FUN_025619/FUN_019791/FUN_019787/FUN_033320/FUN_019790/FUN_005513/FUN_031004/FUN_033319/FUN_033357
710	Carbon fixation in photosynthetic organisms	19/709	82/8410	3.75e-05	0.00106954	0.000926925	FUN_007194/FUN_015659/FUN_004578/FUN_030175/FUN_017927/FUN_015058/FUN_030207/FUN_022063/FUN_029169/FUN_018609/FUN_032159/FUN_033283/FUN_033235/FUN_024148/FUN_039357/FUN_022888/FUN_023753/FUN_028895/FUN_006095
330	Arginine and proline metabolism	20/709	89/8410	3.78e-05	0.00106954	0.000926925	FUN_030219/FUN_030218/FUN_027976/FUN_003189/FUN_039476/FUN_030221/FUN_011068/FUN_015058/FUN_001679/FUN_011070/FUN_017236/FUN_037328/FUN_006726/FUN_017228/FUN_013517/FUN_017235/FUN_017056/FUN_017227/FUN_012980/FUN_037360
360	Phenylalanine metabolism	16/709	64/8410	5.73e-05	0.0014729	0.00127649	FUN_030219/FUN_030218/FUN_000166/FUN_015395/FUN_030221/FUN_000679/FUN_000678/FUN_015058/FUN_010557/FUN_015396/FUN_010555/FUN_011900/FUN_010554/FUN_029772/FUN_024869/FUN_032502
196	Photosynthesis - antenna proteins	8/709	20/8410	0.000123561	0.00291398	0.00252541	FUN_016125/FUN_032400/FUN_040092/FUN_019973/FUN_016539/FUN_032401/FUN_039099/FUN_027836
140	Steroid hormone biosynthesis	21/709	112/8410	0.000375752	0.00784847	0.00680191	FUN_016306/FUN_016295/FUN_019236/FUN_009742/FUN_034102/FUN_019232/FUN_034103/FUN_030657/FUN_007171/FUN_009731/FUN_030658/FUN_003728/FUN_025795/FUN_003536/FUN_005468/FUN_025804/FUN_003731/FUN_024864/FUN_019026/FUN_012828/FUN_009485
909	Sesquiterpenoid and triterpenoid biosynthesis	12/709	47/8410	0.000388264	0.00784847	0.00680191	FUN_013646/FUN_034015/FUN_009986/FUN_010028/FUN_034050/FUN_030170/FUN_033147/FUN_034278/FUN_034277/FUN_030171/FUN_016793/FUN_013643
591	Linoleic acid metabolism	15/709	68/8410	0.000429166	0.00809693	0.00701724	FUN_016306/FUN_016295/FUN_018478/FUN_009742/FUN_034102/FUN_034103/FUN_022714/FUN_009731/FUN_025795/FUN_003536/FUN_025804/FUN_032051/FUN_000695/FUN_022718/FUN_022721
4016	MAPK signaling pathway - plant	31/709	197/8410	0.000482102	0.00843324	0.0073087	FUN_030145/FUN_030146/FUN_014004/FUN_030147/FUN_038858/FUN_025170/FUN_011674/FUN_022266/FUN_006817/FUN_030156/FUN_032236/FUN_025176/FUN_025320/FUN_016708/FUN_032451/FUN_032207/FUN_026291/FUN_025712/FUN_008968/FUN_030151/FUN_032208/FUN_012390/FUN_032220/FUN_012979/FUN_032216/FUN_039200/FUN_039612/FUN_003311/FUN_030157/FUN_032221/FUN_032179
350	Tyrosine metabolism	15/709	69/8410	0.00050659	0.00843324	0.0073087	FUN_029362/FUN_000166/FUN_029308/FUN_031959/FUN_031961/FUN_015395/FUN_029363/FUN_031963/FUN_015058/FUN_015396/FUN_031960/FUN_027510/FUN_024869/FUN_031962/FUN_032502
4075	Plant hormone signal transduction	41/709	302/8410	0.0014562	0.0179176	0.0155284	FUN_030145/FUN_030146/FUN_006455/FUN_006606/FUN_030147/FUN_014220/FUN_029135/FUN_011674/FUN_022266/FUN_029131/FUN_030156/FUN_031036/FUN_004843/FUN_029126/FUN_013032/FUN_029134/FUN_031234/FUN_029130/FUN_030151/FUN_016946/FUN_012390/FUN_012303/FUN_020924/FUN_033654/FUN_029114/FUN_012979/FUN_012470/FUN_031034/FUN_029148/FUN_006843/FUN_039200/FUN_039612/FUN_037664/FUN_029132/FUN_009928/FUN_030157/FUN…
62	Fatty acid elongation	10/709	42/8410	0.00208612	0.0210315	0.018227	FUN_012055/FUN_005367/FUN_003728/FUN_027921/FUN_029372/FUN_029314/FUN_011682/FUN_003731/FUN_012058/FUN_009485
944	Flavone and flavonol biosynthesis	7/709	23/8410	0.00216857	0.0210315	0.018227	FUN_010557/FUN_017236/FUN_010555/FUN_017228/FUN_017235/FUN_010554/FUN_017227
4927	Cortisol synthesis and secretion	16/709	87/8410	0.00222948	0.0210315	0.018227	FUN_016306/FUN_016295/FUN_019236/FUN_009742/FUN_034102/FUN_019232/FUN_034103/FUN_030657/FUN_007171/FUN_009731/FUN_030658/FUN_025795/FUN_005468/FUN_025804/FUN_024864/FUN_012828
380	Tryptophan metabolism	23/709	147/8410	0.00267492	0.0236564	0.0205019	FUN_016306/FUN_016295/FUN_030542/FUN_019236/FUN_030543/FUN_030536/FUN_030219/FUN_030218/FUN_034102/FUN_019232/FUN_034103/FUN_007171/FUN_033648/FUN_039476/FUN_030221/FUN_025795/FUN_003536/FUN_006726/FUN_025804/FUN_019026/FUN_039840/FUN_012828/FUN_032502
4620	Toll-like receptor signaling pathway	42/709	325/8410	0.00328589	0.028179	0.0244214	FUN_016332/FUN_031797/FUN_032236/FUN_032106/FUN_032451/FUN_024874/FUN_000886/FUN_040323/FUN_016894/FUN_032207/FUN_016884/FUN_008968/FUN_012365/FUN_032208/FUN_020547/FUN_026476/FUN_037300/FUN_002424/FUN_016234/FUN_032220/FUN_016238/FUN_007378/FUN_008582/FUN_026510/FUN_025881/FUN_032216/FUN_016881/FUN_038252/FUN_020611/FUN_031805/FUN_030092/FUN_033840/FUN_015760/FUN_034471/FUN_032221/FUN_032179/FUN…
900	Terpenoid backbone biosynthesis	10/709	47/8410	0.00500432	0.0416536	0.0360993	FUN_018594/FUN_034263/FUN_038978/FUN_039000/FUN_040161/FUN_016793/FUN_030963/FUN_033486/FUN_026190/FUN_022749

## Sheet: DEGs in DS_L vs. WT_L
Table S6_2. KEGG enrichment analysis of DEGs in DS_L vs. WT_L
ID	Description	GeneRatio	BgRatio	pvalue	p.adjust	qvalue	geneID
592	alpha-Linolenic acid metabolism	20/511	93/8410	5.37e-07	0.00016383	0.000150967	FUN_023926/FUN_017011/FUN_032051/FUN_022717/FUN_023923/FUN_000695/FUN_027510/FUN_037725/FUN_007755/FUN_039289/FUN_023944/FUN_007749/FUN_007756/FUN_029328/FUN_004528/FUN_008062/FUN_029270/FUN_029267/FUN_029284/FUN_029337
1212	Fatty acid metabolism	18/511	95/8410	1.31e-05	0.00200297	0.00184571	FUN_029534/FUN_013435/FUN_025347/FUN_013439/FUN_037638/FUN_037725/FUN_006887/FUN_003637/FUN_034912/FUN_021290/FUN_000676/FUN_009485/FUN_029538/FUN_037634/FUN_018319/FUN_034924/FUN_016482/FUN_018444
61	Fatty acid biosynthesis	13/511	61/8410	5.85e-05	0.00594843	0.00548138	FUN_029534/FUN_013435/FUN_025347/FUN_013439/FUN_037638/FUN_006887/FUN_003637/FUN_034912/FUN_000676/FUN_029538/FUN_018319/FUN_016482/FUN_018444
400	Phenylalanine, tyrosine and tryptophan biosynthesis	10/511	44/8410	0.000238462	0.0181827	0.0167551	FUN_015692/FUN_039984/FUN_040132/FUN_017382/FUN_005531/FUN_011934/FUN_017317/FUN_021170/FUN_019637/FUN_020844
3320	PPAR signaling pathway	9/511	42/8410	0.000771828	0.0470815	0.0433849	FUN_029534/FUN_013435/FUN_013439/FUN_037725/FUN_023880/FUN_012965/FUN_029538/FUN_034924/FUN_016482
603	Glycosphingolipid biosynthesis - globo and isoglobo series	5/511	15/8410	0.00146432	0.0586301	0.0540267	FUN_022135/FUN_031982/FUN_022137/FUN_005085/FUN_031954
360	Phenylalanine metabolism	11/511	64/8410	0.00147114	0.0586301	0.0540267	FUN_000938/FUN_040132/FUN_011893/FUN_011900/FUN_013139/FUN_033881/FUN_021666/FUN_014917/FUN_030218/FUN_030219/FUN_018732
591	Linoleic acid metabolism	11/511	68/8410	0.00243537	0.082532	0.0760519	FUN_032051/FUN_022717/FUN_021562/FUN_000695/FUN_008110/FUN_016295/FUN_039289/FUN_016306/FUN_005904/FUN_021576/FUN_008062
780	Biotin metabolism	6/511	25/8410	0.0032065	0.0977983	0.0901195	FUN_012633/FUN_025347/FUN_037638/FUN_003637/FUN_018319/FUN_018444
1230	Biosynthesis of amino acids	28/511	273/8410	0.00437383	0.121274	0.111752	FUN_006892/FUN_015692/FUN_039984/FUN_038344/FUN_040132/FUN_019601/FUN_001181/FUN_026379/FUN_017382/FUN_005531/FUN_011934/FUN_003189/FUN_017317/FUN_027762/FUN_020359/FUN_039272/FUN_011446/FUN_021170/FUN_022850/FUN_011068/FUN_019637/FUN_024470/FUN_022008/FUN_006853/FUN_040188/FUN_005025/FUN_020844/FUN_027763
71	Fatty acid degradation	9/511	54/8410	0.00481409	0.122358	0.112751	FUN_029534/FUN_013435/FUN_027510/FUN_013439/FUN_037725/FUN_026716/FUN_007235/FUN_029538/FUN_016482
1040	Biosynthesis of unsaturated fatty acids	7/511	37/8410	0.0061352	0.126053	0.116156	FUN_037725/FUN_003637/FUN_021290/FUN_009485/FUN_037634/FUN_018319/FUN_034924
4216	Ferroptosis	7/511	37/8410	0.0061352	0.126053	0.116156	FUN_029534/FUN_013435/FUN_013439/FUN_018835/FUN_029538/FUN_014597/FUN_016482
901	Indole alkaloid biosynthesis	4/511	13/8410	0.00619934	0.126053	0.116156	FUN_032161/FUN_032159/FUN_032160/FUN_022774
100	Steroid biosynthesis	7/511	38/8410	0.0071367	0.128041	0.117988	FUN_021457/FUN_016621/FUN_039953/FUN_008278/FUN_005794/FUN_019057/FUN_019109
720	Carbon fixation pathways in prokaryotes	7/511	38/8410	0.0071367	0.128041	0.117988	FUN_034912/FUN_039876/FUN_003864/FUN_000676/FUN_001661/FUN_001295/FUN_001201
2024	Quorum sensing	11/511	79/8410	0.00787133	0.133375	0.122903	FUN_029534/FUN_000650/FUN_013435/FUN_003736/FUN_039984/FUN_025764/FUN_013439/FUN_021170/FUN_035060/FUN_029538/FUN_016482
40	Pentose and glucuronate interconversions	19/511	183/8410	0.0152362	0.226947	0.209128	FUN_003904/FUN_000650/FUN_001225/FUN_039047/FUN_003873/FUN_003736/FUN_031366/FUN_025764/FUN_017351/FUN_021999/FUN_004830/FUN_039049/FUN_040046/FUN_013422/FUN_004305/FUN_039336/FUN_017276/FUN_013687/FUN_002158
4712	Circadian rhythm - plant	8/511	54/8410	0.0154568	0.226947	0.209128	FUN_004870/FUN_000076/FUN_013051/FUN_000074/FUN_021756/FUN_000427/FUN_004625/FUN_015939
270	Cysteine and methionine metabolism	13/511	110/8410	0.0156259	0.226947	0.209128	FUN_032159/FUN_038344/FUN_040184/FUN_001181/FUN_025450/FUN_027762/FUN_000230/FUN_039272/FUN_011446/FUN_022850/FUN_031640/FUN_018388/FUN_027763
500	Starch and sucrose metabolism	24/511	250/8410	0.0171714	0.238058	0.219367	FUN_012663/FUN_026566/FUN_004565/FUN_025295/FUN_020097/FUN_013884/FUN_013520/FUN_005252/FUN_013465/FUN_001042/FUN_036138/FUN_026680/FUN_005111/FUN_016675/FUN_032349/FUN_024841/FUN_031682/FUN_029172/FUN_013557/FUN_018358/FUN_017251/FUN_031681/FUN_039030/FUN_004883
941	Flavonoid biosynthesis	16/511	149/8410	0.0185421	0.245884	0.226578	FUN_031816/FUN_005346/FUN_024963/FUN_001347/FUN_038742/FUN_026278/FUN_004520/FUN_000076/FUN_023126/FUN_014798/FUN_000074/FUN_003705/FUN_018732/FUN_026415/FUN_007341/FUN_006793
4727	GABAergic synapse	7/511	47/8410	0.0222557	0.269985	0.248787	FUN_017448/FUN_017100/FUN_017119/FUN_017116/FUN_037531/FUN_005025/FUN_017449
350	Tyrosine metabolism	9/511	69/8410	0.0230151	0.269985	0.248787	FUN_031961/FUN_031959/FUN_031960/FUN_040132/FUN_027510/FUN_026716/FUN_007235/FUN_031962/FUN_033720
511	Other glycan degradation	4/511	19/8410	0.0251659	0.277829	0.256015	FUN_012727/FUN_029897/FUN_003818/FUN_029944
4975	Fat digestion and absorption	3/511	11/8410	0.0255056	0.277829	0.256015	FUN_000695/FUN_016621/FUN_039289
520	Amino sugar and nucleotide sugar metabolism	17/511	169/8410	0.0275898	0.290169	0.267386	FUN_038858/FUN_016073/FUN_006897/FUN_002850/FUN_002851/FUN_031346/FUN_016080/FUN_002842/FUN_007589/FUN_004305/FUN_004600/FUN_011209/FUN_036342/FUN_017276/FUN_011536/FUN_011505/FUN_001082
940	Phenylpropanoid biosynthesis	32/511	376/8410	0.0324551	0.326456	0.300824	FUN_000938/FUN_001087/FUN_026566/FUN_001347/FUN_020097/FUN_022333/FUN_021349/FUN_018774/FUN_011725/FUN_011893/FUN_024342/FUN_005177/FUN_011900/FUN_013139/FUN_018413/FUN_012433/FUN_023126/FUN_036138/FUN_018416/FUN_029872/FUN_021666/FUN_014798/FUN_014917/FUN_003705/FUN_014594/FUN_012431/FUN_029874/FUN_006240/FUN_018732/FUN_038702/FUN_038431/FUN_007341
380	Tryptophan metabolism	15/511	147/8410	0.0331808	0.326456	0.300824	FUN_021562/FUN_030528/FUN_008110/FUN_030542/FUN_016295/FUN_030536/FUN_016306/FUN_019030/FUN_005904/FUN_021576/FUN_030543/FUN_030218/FUN_039840/FUN_030219/FUN_019029
1200	Carbon metabolism	26/511	295/8410	0.0352059	0.335556	0.30921	FUN_032159/FUN_006892/FUN_006095/FUN_019601/FUN_014044/FUN_026716/FUN_006096/FUN_026379/FUN_007235/FUN_034912/FUN_039876/FUN_032463/FUN_000676/FUN_001661/FUN_020359/FUN_039272/FUN_011446/FUN_014162/FUN_022850/FUN_020560/FUN_024470/FUN_007194/FUN_040188/FUN_014295/FUN_021525/FUN_020654
640	Propanoate metabolism	6/511	42/8410	0.0398298	0.362389	0.333936	FUN_006887/FUN_034912/FUN_000676/FUN_020560/FUN_018319/FUN_020654
942	Anthocyanin biosynthesis	3/511	13/8410	0.0403975	0.362389	0.333936	FUN_000970/FUN_033817/FUN_000969
920	Sulfur metabolism	5/511	33/8410	0.0471076	0.381659	0.351693	FUN_007701/FUN_039272/FUN_011446/FUN_022850/FUN_031880
966	Glucosinolate biosynthesis	5/511	33/8410	0.0471076	0.381659	0.351693	FUN_030528/FUN_030542/FUN_030536/FUN_030543/FUN_039840
905	Brassinosteroid biosynthesis	7/511	55/8410	0.047551	0.381659	0.351693	FUN_021562/FUN_039114/FUN_024513/FUN_005904/FUN_021576/FUN_016465/FUN_039546
52	Galactose metabolism	8/511	68/8410	0.0527863	0.405459	0.373624	FUN_012663/FUN_004565/FUN_013884/FUN_013465/FUN_024841/FUN_005085/FUN_031517/FUN_031954
130	Ubiquinone and other terpenoid-quinone biosynthesis	6/511	45/8410	0.0531749	0.405459	0.373624	FUN_000938/FUN_018935/FUN_013139/FUN_031836/FUN_014917/FUN_018732
4146	Peroxisome	11/511	106/8410	0.0564343	0.416818	0.384091	FUN_029534/FUN_019791/FUN_013435/FUN_013439/FUN_037725/FUN_032463/FUN_018759/FUN_032150/FUN_029538/FUN_036172/FUN_016482
950	Isoquinoline alkaloid biosynthesis	5/511	35/8410	0.0584211	0.416818	0.384091	FUN_031961/FUN_031959/FUN_031960/FUN_040132/FUN_031962
402	Benzoxazinoid biosynthesis	3/511	15/8410	0.0587644	0.416818	0.384091	FUN_015692/FUN_019030/FUN_019029
909	Sesquiterpenoid and triterpenoid biosynthesis	6/511	47/8410	0.063413	0.439567	0.405054	FUN_021457/FUN_034270/FUN_031818/FUN_013649/FUN_005794/FUN_019109
73	Cutin, suberine and wax biosynthesis	8/511	72/8410	0.0694814	0.446667	0.411596	FUN_025129/FUN_010120/FUN_019791/FUN_011431/FUN_013894/FUN_023126/FUN_010626/FUN_031007
4750	Inflammatory mediator regulation of TRP channels	8/511	72/8410	0.0694814	0.446667	0.411596	FUN_021562/FUN_008110/FUN_039905/FUN_006817/FUN_016295/FUN_016306/FUN_022973/FUN_021576
4075	Plant hormone signal transduction	25/511	302/8410	0.0702951	0.446667	0.411596	FUN_003441/FUN_029951/FUN_030145/FUN_013768/FUN_011674/FUN_031036/FUN_000320/FUN_012605/FUN_029827/FUN_029145/FUN_024971/FUN_024975/FUN_005936/FUN_040316/FUN_025348/FUN_021882/FUN_022792/FUN_031391/FUN_003713/FUN_014220/FUN_012303/FUN_000715/FUN_004625/FUN_024439/FUN_021184
140	Steroid hormone biosynthesis	11/511	112/8410	0.0773971	0.473895	0.436687	FUN_024863/FUN_021562/FUN_008110/FUN_016295/FUN_034613/FUN_016306/FUN_019030/FUN_005904/FUN_021576/FUN_009485/FUN_019029
4962	Vasopressin-regulated water reabsorption	5/511	38/8410	0.0780445	0.473895	0.436687	FUN_030195/FUN_031605/FUN_016587/FUN_011659/FUN_002102
