# Supplementary material for: Single-Base Methylome Analysis of Sweet Cherry (Prunus avium L.) on Dwarfing Rootstocks Reveals Epigenomic Differences Associated with Scion Dwarfing Conferred by Grafting
Source: Int J Mol Sci. 2024 Oct 16;25(20):11100. doi: 10.3390/ijms252011100 (PMC11508414; doi:10.3390/ijms252011100)
Supplement: Supplementary file 1 [file ijms-25-11100-s001.zip › Table S7. The asscociated genes relative to hormone.xlsx]

## Sheet: shoot tips 
Table S7_1. The asscociated genes relative to hormone in shoot tips
chr	meth.pvalue	meth.qvalue	meth.diff	dmr_id	context	dist.to.feature	feature.name	region	meth.direction	log2FoldChange	pvalue	padj	exp.direction	Gene_Name
chr8	2.97e-09	2.12e-06	25	22658	CpG	-3296	FUN_030147	intergenic	hyper	-5.92834	7.8e-18	2.32e-15	Down	pathogenesis-related protein 1
chr8	1.37e-05	0.00206783	25.0365	4917	CHG	-1197	FUN_030146	promoter	hyper	-6.85879	3.86e-30	3.62e-27	Down	pathogenesis-related protein 1
chr1	3.08e-17	3.49e-15	34.2425	7589	CHH	-3408	FUN_006455	intergenic	hyper	-5.80048	2.6e-18	7.98e-16	Down	auxin-responsive protein IAA
chr8	2.37e-18	3.17e-16	31.0717	17371	CHH	2396	FUN_029135	intergenic	hyper	-3.72217	3.21e-19	1.17e-16	Down	SAUR family protein
chr8	1.07e-23	3.08e-21	29.9292	17372	CHH	2296	FUN_029135	intergenic	hyper	-3.72217	3.21e-19	1.17e-16	Down	SAUR family protein
chr8	1.51e-12	8.02e-11	22.8795	17801	CHH	-3266	FUN_030145	intergenic	hyper	-9.03911	1.93e-49	7.59e-46	Down	chondroitin sulfate synthase
chr8	1.31e-08	3.31e-07	21.328	18155	CHH	-1089	FUN_031234	promoter	hyper	1.61596	1.09e-11	1.02e-09	Up	Gibberellin receptor GID1
chr8	5.43e-06	0.00107153	21.8328	4766	CHG	-5236	FUN_029132	intergenic	hyper	-3.44851	1.09e-05	0.000232	Down	SAUR family protein
chr8	3.8e-28	1.97e-25	20.7011	17366	CHH	1576	FUN_029131	intergenic	hyper	-3.69184	1.43e-16	3.31e-14	Down	SAUR family protein
chr8	8.26e-08	4.69e-05	23.8396	4764	CHG	2476	FUN_029131	intergenic	hyper	-3.69184	1.43e-16	3.31e-14	Down	SAUR family protein
chr8	1.69e-06	0.000461	33.2143	4769	CHG	-2328	FUN_029134	intergenic	hyper	-8.38578	9.36e-08	3.66e-06	Down	SAUR family protein
chr8	5.18e-15	4.16e-13	22.3941	17367	CHH	-1028	FUN_029134	promoter	hyper	-8.38578	9.36e-08	3.66e-06	Down	SAUR family protein
chr8	5.05e-13	2.9e-11	20.289	17368	CHH	-1128	FUN_029134	promoter	hyper	-8.38578	9.36e-08	3.66e-06	Down	SAUR family protein
chr8	4.27e-11	1.75e-09	23.7697	17369	CHH	-2328	FUN_029134	intergenic	hyper	-8.38578	9.36e-08	3.66e-06	Down	SAUR family protein
chr8	8.26e-07	1.39e-05	30.9742	17370	CHH	-2428	FUN_029134	intergenic	hyper	-8.38578	9.36e-08	3.66e-06	Down	SAUR family protein
chr2	4.27e-09	1.19e-07	23.348	8787	CHH	3843	FUN_009928	intergenic	hyper	-4.75402	0.000432	0.0049946	Down	ARF
chr7	5.24e-05	0.00053	20.151	16729	CHH	-2148	FUN_039612	intergenic	hyper	1.09237	0.000981	0.009741	Up	EIN3-bingding F-Box protein
chr4	8.5e-11	1e-07	-32.0617	20643	CpG	2221	FUN_033654	intergenic	hypo	-2.7089	6.88e-06	0.000157	Down	BES1_N
chr4	3.3e-09	2.31e-06	-36.0973	20644	CpG	2121	FUN_033654	intergenic	hypo	-2.7089	6.88e-06	0.000157	Down	BES1_N
chr4	1.53e-15	1.5e-11	-22.6124	2665	CHG	2221	FUN_033654	intergenic	hypo	-2.7089	6.88e-06	0.000157	Down	BES1_N
chr4	1.47e-19	3.71e-15	-25.4782	2666	CHG	2121	FUN_033654	intergenic	hypo	-2.7089	6.88e-06	0.000157	Down	BES1_N
chr4	6.49e-15	5.39e-11	-27.2019	2667	CHG	2021	FUN_033654	intergenic	hypo	-2.7089	6.88e-06	0.000157	Down	BES1_N
chr4	3.86e-08	2.62e-05	-27.823	2668	CHG	1921	FUN_033654	intergenic	hypo	-2.7089	6.88e-06	0.000157	Down	BES1_N
chr4	5.92e-05	0.000589	-22.0721	12112	CHH	421	FUN_033654	intron	hypo	-2.7089	6.88e-06	0.000157	Down	BES1_N
chr3	1.12e-05	0.000139	20.8708	10307	CHH	6955	FUN_014220	intergenic	hyper	-4.77317	1.59e-31	2.23e-28	Down	SAUR family protein
chr3	1.92e-17	2.24e-15	23.2216	10308	CHH	755	FUN_014220	intron	hyper	-4.77317	1.59e-31	2.23e-28	Down	SAUR family protein
chr6	9.6e-68	3.29e-63	21.3557	15535	CHH	-700	FUN_022795	promoter	hyper	1.16527	0.000798	0.00821101	Up	Gibberellin receptor GID1
chr6	1.06e-91	1.51e-86	26.5086	15536	CHH	-800	FUN_022795	promoter	hyper	1.16527	0.000798	0.00821101	Up	Gibberellin receptor GID1
chr6	3.2e-07	0.000102	-20.3388	21844	CpG	1503	FUN_022795	exon	hypo	1.16527	0.000798	0.00821101	Up	Gibberellin receptor GID1
chr8	9.5e-48	4.81e-44	22.3744	17809	CHH	-562	FUN_030157	promoter	hyper	-1.82236	0.00789923	0.0498478	Down	pathogenesis-related protein 1
chr8	2.65e-08	1.31e-05	-22.5432	22663	CpG	-2062	FUN_030157	intergenic	hypo	-1.82236	0.00789923	0.0498478	Down	pathogenesis-related protein 1
chr8	5.23e-07	0.00015	-20.5042	22664	CpG	-1962	FUN_030157	promoter	hypo	-1.82236	0.00789923	0.0498478	Down	pathogenesis-related protein 1
chr8	2.81e-05	0.00312191	-21.9298	22665	CpG	-1862	FUN_030157	promoter	hypo	-1.82236	0.00789923	0.0498478	Down	pathogenesis-related protein 1
chr8	4.16e-10	3.96e-07	-25.0849	22666	CpG	-1162	FUN_030157	promoter	hypo	-1.82236	0.00789923	0.0498478	Down	pathogenesis-related protein 1
chr8	4.16e-10	3.96e-07	-25.0849	22667	CpG	-1062	FUN_030157	promoter	hypo	-1.82236	0.00789923	0.0498478	Down	pathogenesis-related protein 1
chr8	9.63e-07	0.000307	-30.1753	4919	CHG	-2162	FUN_030157	intergenic	hypo	-1.82236	0.00789923	0.0498478	Down	pathogenesis-related protein 1
chr8	6.07e-06	0.00116036	-20.3765	4920	CHG	-2062	FUN_030157	intergenic	hypo	-1.82236	0.00789923	0.0498478	Down	pathogenesis-related protein 1
chr8	1.54e-13	9.68e-12	21.8164	17806	CHH	4239	FUN_030156	intergenic	hyper	-2.81024	5e-14	6.73e-12	Down	pathogenesis-related protein 1
chr8	2.95e-10	1.03e-08	20.3716	17807	CHH	939	FUN_030156	intergenic	hyper	-2.81024	5e-14	6.73e-12	Down	pathogenesis-related protein 1
chr8	2.09e-11	9.07e-10	21.5469	17808	CHH	-1964	FUN_030156	promoter	hyper	-2.81024	5e-14	6.73e-12	Down	pathogenesis-related protein 1
chr8	4.46e-06	0.000926	-24.6583	4918	CHG	6239	FUN_030156	intergenic	hypo	-2.81024	5e-14	6.73e-12	Down	pathogenesis-related protein 1
chr6	3.53e-11	1.47e-09	20.631	14861	CHH	-2553	FUN_020924	intergenic	hyper	1.77244	5.27e-05	0.000875	Up	TGA
chr6	4.26e-17	4.73e-15	29.1972	14862	CHH	-4653	FUN_020924	intergenic	hyper	1.77244	5.27e-05	0.000875	Up	TGA
chr2	1.01e-08	8.88e-06	25.2381	1825	CHG	3425	FUN_012390	intergenic	hyper	-2.39286	0.00011	0.0016246	Down	abscisic acid receptor PYR/OYL family
chr2	4.32e-05	0.00454494	22.4556	1826	CHG	3325	FUN_012390	intergenic	hyper	-2.39286	0.00011	0.0016246	Down	abscisic acid receptor PYR/OYL family
chr4	3.84e-09	2.62e-06	-26.2188	20730	CpG	1177	FUN_034152	intron	hypo	5.36191	8.65e-10	5.39e-08	Up	GA2ox
chr4	5.1e-07	0.000147277	-32.246	20731	CpG	1077	FUN_034152	intron	hypo	5.36191	8.65e-10	5.39e-08	Up	GA2ox

## Sheet: leaves
Table S7_2. The asscociated genes relative to hormone in leaves
chr	meth.pvalue	meth.qvalue	meth.diff	dmr_id	context	dist.to.feature	feature.name	feature.strand	region	meth.direction	log2FoldChange	pvalue	padj	exp.direction	Gene_Symbol	Gene_Name
chr8	1.24e-06	0.000201843	-27.8679	8979	CHG	-2766	FUN_030145	-	intergenic	hypo	-3.29366	3.22e-13	5.58e-11	Down	Belongs to the CRISP family	CAP
chr8	3.84e-10	1.5e-07	-31.4329	8980	CHG	-2866	FUN_030145	-	intergenic	hypo	-3.29366	3.22e-13	5.58e-11	Down	Belongs to the CRISP family	CAP
chr8	5.94e-13	2.12e-10	-28.0813	29137	CpG	-2066	FUN_030145	-	intergenic	hypo	-3.29366	3.22e-13	5.58e-11	Down	Belongs to the CRISP family	CAP
chr8	5.96e-05	0.00389222	-25.7168	29138	CpG	-2766	FUN_030145	-	intergenic	hypo	-3.29366	3.22e-13	5.58e-11	Down	Belongs to the CRISP family	CAP
chr8	3.17e-14	1.37e-11	-35.3103	29139	CpG	-2866	FUN_030145	-	intergenic	hypo	-3.29366	3.22e-13	5.58e-11	Down	Belongs to the CRISP family	CAP
chr8	2.91e-10	6.84e-08	-37.0975	29140	CpG	-2966	FUN_030145	-	intergenic	hypo	-3.29366	3.22e-13	5.58e-11	Down	Belongs to the CRISP family	CAP
chr1	2.96e-19	4.31e-17	22.5843	9247	CHH	-2638	FUN_000320	+	intergenic	hyper	1.81769	0.00036034	0.00528252	Up	Aux IAA proteins are short-lived transcriptional factors that function as repressors of early auxin response genes at low auxin concentrations	AUX_IAA
chr1	7.81e-18	9.49e-16	20.17	9248	CHH	-2538	FUN_000320	+	intergenic	hyper	1.81769	0.00036034	0.00528252	Up	Aux IAA proteins are short-lived transcriptional factors that function as repressors of early auxin response genes at low auxin concentrations	AUX_IAA
chr1	1.28e-09	2.67e-07	-32.1601	17884	CpG	-4338	FUN_000320	+	intergenic	hypo	1.81769	0.00036034	0.00528252	Up	Aux IAA proteins are short-lived transcriptional factors that function as repressors of early auxin response genes at low auxin concentrations	AUX_IAA
chr1	6.2e-07	7.39e-05	-28.6902	17885	CpG	-4238	FUN_000320	+	intergenic	hypo	1.81769	0.00036034	0.00528252	Up	Aux IAA proteins are short-lived transcriptional factors that function as repressors of early auxin response genes at low auxin concentrations	AUX_IAA
chr5	1.1e-12	6.42e-11	20.4366	14763	CHH	3460	FUN_024971	-	intergenic	hyper	2.77377	3.85e-05	0.000871689	Up	transcription factor	HLH,bHLH-MYC_N
chr5	4.36e-06	0.000588518	-21.8555	6067	CHG	-199	FUN_024975	-	promoter	hypo	-6.09893	0.000142026	0.00250752	Down	transcription factor	HLH,bHLH-MYC_N
chr5	4.91e-07	9.03e-05	-27.0861	6068	CHG	-299	FUN_024975	-	promoter	hypo	-6.09893	0.000142026	0.00250752	Down	transcription factor	HLH,bHLH-MYC_N
chr5	4.93e-08	1.2e-05	-39.0643	6069	CHG	-1999	FUN_024975	-	promoter	hypo	-6.09893	0.000142026	0.00250752	Down	transcription factor	HLH,bHLH-MYC_N
chr5	4.93e-08	1.2e-05	-39.0643	6070	CHG	-2099	FUN_024975	-	intergenic	hypo	-6.09893	0.000142026	0.00250752	Down	transcription factor	HLH,bHLH-MYC_N
chr7	3.89e-06	0.0003753	-20.3	27982	CpG	-383	FUN_040316	+	promoter	hypo	1.14511	1.18e-05	0.000317042	Up	Belongs to the protein kinase superfamily	Pkinase
chr7	1.29e-06	0.000141578	-20.8676	27983	CpG	-283	FUN_040316	+	promoter	hypo	1.14511	1.18e-05	0.000317042	Up	Belongs to the protein kinase superfamily	Pkinase
chr6	8.14e-05	0.00649098	-24.2188	7332	CHG	-683	FUN_021882	-	promoter	hypo	1.59545	0.00135026	0.0148593	Up	response regulator	Myb_DNA-binding,Response_reg
chr6	2.13e-14	1.61e-12	26.2947	16054	CHH	-2919	FUN_022792	+	intergenic	hyper	1.99876	0.000604832	0.00800047	Up	Histidine-containing phosphotransfer protein 1-like	Hpt
chr6	4.08e-05	0.0028384	-25.1466	27184	CpG	-619	FUN_022792	+	promoter	hypo	1.99876	0.000604832	0.00800047	Up	Histidine-containing phosphotransfer protein 1-like	Hpt
chr6	4.08e-05	0.0028384	-25.1466	27185	CpG	-519	FUN_022792	+	promoter	hypo	1.99876	0.000604832	0.00800047	Up	Histidine-containing phosphotransfer protein 1-like	Hpt
chr3	1.99e-05	0.000243363	22.2812	12738	CHH	-1248	FUN_014220	-	promoter	hyper	-3.11657	6.73e-05	0.00137899	Down	Aux IAA proteins are short-lived transcriptional factors that function as repressors of early auxin response genes at low auxin concentrations	AUX_IAA
chr1	4.89e-22	1.01e-19	22.8469	10431	CHH	-2945	FUN_004625	-	intergenic	hyper	-1.60616	0.000898388	0.0108299	Down	transcription factor	HLH
chr1	2.9e-16	2.86e-14	22.6415	10432	CHH	-3045	FUN_004625	-	intergenic	hyper	-1.60616	0.000898388	0.0108299	Down	transcription factor	HLH
