# Supplementary material for: Single-Base Methylome Analysis of Sweet Cherry (Prunus avium L.) on Dwarfing Rootstocks Reveals Epigenomic Differences Associated with Scion Dwarfing Conferred by Grafting
Source: Int J Mol Sci. 2024 Oct 16;25(20):11100. doi: 10.3390/ijms252011100 (PMC11508414; doi:10.3390/ijms252011100)
Supplement: Supplementary file 1 [file ijms-25-11100-s001.zip › Table S8. The asscociated TFs.xlsx]

## Sheet: shoot tips
Table S8_1. The asscociated TFs in shoot tips
chr	meth.pvalue	meth.qvalue	meth.diff	dmr_id	context	dist.to.feature	feature.name	region	meth.direction	log2FoldChange	pvalue	padj	exp.direction	Gene_Name
chr1	1.76e-05	0.00245452	-29.8513	232	CHG	-719	FUN_001113	promoter	hypo	-1.85748	5.68e-05	0.000932	Down	SET
chr1	9.47e-05	0.00763165	21.8921	478	CHG	-2457	FUN_002669	intergenic	hyper	-1.91108	0.0052942	0.0365131	Down	GRAS
chr1	6.35e-07	0.000227	21.0284	629	CHG	4264	FUN_003803	intergenic	hyper	-4.61819	0.00366316	0.027626	Down	AP2/ERF->AP2/ERF-ERF
chr1	5.4e-08	3.42e-05	22.9457	641	CHG	2482	FUN_004017	intergenic	hyper	4.38103	3.48e-05	0.00062	Up	C2H2
chr1	3.85e-05	0.00421621	29.5231	1005	CHG	10252	FUN_007190	intergenic	hyper	-1.36643	0.00056179	0.00622048	Down	bHLH
chr1	2.88e-06	0.000677	42.312	1006	CHG	10352	FUN_007190	intergenic	hyper	-1.36643	0.00056179	0.00622048	Down	bHLH
chr1	3.7e-06	0.000809	20.3488	1024	CHG	-6856	FUN_007259	intergenic	hyper	-4.50948	7.91e-10	4.99e-08	Down	NAC
chr2	2.38e-05	0.00302565	-23.0345	1761	CHG	-4538	FUN_011645	intergenic	hypo	1.82076	0.00774156	0.0491365	Up	C2C2->C2C2-Dof
chr4	1.53e-15	1.5e-11	-22.6124	2665	CHG	2221	FUN_033654	intergenic	hypo	-2.7089	6.88e-06	0.000157	Down	BES1
chr4	1.47e-19	3.71e-15	-25.4782	2666	CHG	2121	FUN_033654	intergenic	hypo	-2.7089	6.88e-06	0.000157	Down	BES1
chr4	6.49e-15	5.39e-11	-27.2019	2667	CHG	2021	FUN_033654	intergenic	hypo	-2.7089	6.88e-06	0.000157	Down	BES1
chr4	3.86e-08	2.62e-05	-27.823	2668	CHG	1921	FUN_033654	intergenic	hypo	-2.7089	6.88e-06	0.000157	Down	BES1
chr5	3.01e-07	0.000128	-22.4952	3152	CHG	-1617	FUN_024272	promoter	hypo	1.06866	0.00118542	0.0114055	Up	GARP->GARP-G2-like
chr6	3.85e-07	0.000155	-22.7466	3667	CHG	-7481	FUN_019804	intergenic	hypo	1.7504	0.00342944	0.0261643	Up	C2H2
chr6	8.58e-09	7.81e-06	-28.1071	3668	CHG	-7581	FUN_019804	intergenic	hypo	1.7504	0.00342944	0.0261643	Up	C2H2
chr6	3.42e-10	5.74e-07	-24.0506	3669	CHG	-7681	FUN_019804	intergenic	hypo	1.7504	0.00342944	0.0261643	Up	C2H2
chr6	2.66e-10	4.66e-07	-21.4199	3670	CHG	-7781	FUN_019804	intergenic	hypo	1.7504	0.00342944	0.0261643	Up	C2H2
chr6	7.1e-08	4.18e-05	-25.4715	3671	CHG	-8681	FUN_019804	intergenic	hypo	1.7504	0.00342944	0.0261643	Up	C2H2
chr7	6.69e-05	0.00607552	20.9029	4121	CHG	-7400	FUN_036324	intergenic	hyper	1.4864	4.16e-08	1.72e-06	Up	MYB->MYB
chr1	9.92e-23	2.49e-20	24.2386	5152	CHH	-4038	FUN_000320	intergenic	hyper	-1.8213	0.00756275	0.0482193	Down	AUX/IAA
chr1	7.67e-12	3.6e-10	20.0676	5153	CHH	2765	FUN_000320	intergenic	hyper	-1.8213	0.00756275	0.0482193	Down	AUX/IAA
chr1	1.51e-08	3.76e-07	24.9349	5154	CHH	2865	FUN_000320	intergenic	hyper	-1.8213	0.00756275	0.0482193	Down	AUX/IAA
chr1	3.16e-13	1.88e-11	21.9527	5155	CHH	3665	FUN_000320	intergenic	hyper	-1.8213	0.00756275	0.0482193	Down	AUX/IAA
chr1	6.11e-15	4.84e-13	20.88	5370	CHH	3576	FUN_000706	intergenic	hyper	-2.7203	0.00141649	0.0131652	Down	HB->HB-HD-ZIP
chr1	4.97e-19	7.39e-17	24.552	5713	CHH	-3459	FUN_001276	intergenic	hyper	1.7068	8.9e-09	4.44e-07	Up	WRKY
chr1	2.16e-14	1.56e-12	25.1834	5726	CHH	-1464	FUN_001305	promoter	hyper	-4.29805	3.74e-05	0.000654	Down	GNAT
chr1	1.49e-20	2.76e-18	20.2958	5727	CHH	1639	FUN_001305	intergenic	hyper	-4.29805	3.74e-05	0.000654	Down	GNAT
chr1	6.5e-06	8.61e-05	23.9369	5786	CHH	2738	FUN_001444	intergenic	hyper	1.82149	5.12e-06	0.000122	Up	AP2/ERF->AP2/ERF-ERF
chr1	4.37e-24	1.33e-21	26.3025	6084	CHH	9196	FUN_002070	intergenic	hyper	1.20821	0.00016	0.00219068	Up	bHLH
chr1	1.34e-10	5.02e-09	26.7008	6085	CHH	7296	FUN_002070	intergenic	hyper	1.20821	0.00016	0.00219068	Up	bHLH
chr1	1.83e-12	9.57e-11	34.0263	6086	CHH	7196	FUN_002070	intergenic	hyper	1.20821	0.00016	0.00219068	Up	bHLH
chr1	8.42e-23	2.13e-20	21.1896	6087	CHH	3596	FUN_002070	intergenic	hyper	1.20821	0.00016	0.00219068	Up	bHLH
chr1	8.29e-29	4.76e-26	22.7854	6088	CHH	-507	FUN_002070	promoter	hyper	1.20821	0.00016	0.00219068	Up	bHLH
chr1	4.24e-19	6.37e-17	20.0804	6089	CHH	-607	FUN_002070	promoter	hyper	1.20821	0.00016	0.00219068	Up	bHLH
chr1	3.73e-09	1.05e-07	20.8612	6364	CHH	-532	FUN_003190	promoter	hyper	-2.3709	8.19e-05	0.00126612	Down	bZIP
chr1	4.2e-10	1.43e-08	22.239	6365	CHH	-232	FUN_003190	promoter	hyper	-2.3709	8.19e-05	0.00126612	Down	bZIP
chr1	4.02e-12	1.98e-10	22.8212	6422	CHH	-1086	FUN_003454	promoter	hyper	1.07642	0.00182323	0.0158875	Up	NAC
chr1	1.37e-17	1.64e-15	21.2583	6423	CHH	-1286	FUN_003454	promoter	hyper	1.07642	0.00182323	0.0158875	Up	NAC
chr1	6.3e-27	2.82e-24	20.459	6424	CHH	-1386	FUN_003454	promoter	hyper	1.07642	0.00182323	0.0158875	Up	NAC
chr1	1.19e-73	5.51e-69	25.4719	6425	CHH	-2286	FUN_003454	intergenic	hyper	1.07642	0.00182323	0.0158875	Up	NAC
chr1	1.51e-71	6.48e-67	29.8619	6426	CHH	-2386	FUN_003454	intergenic	hyper	1.07642	0.00182323	0.0158875	Up	NAC
chr1	3.06e-34	3.33e-31	25.0116	6427	CHH	-2486	FUN_003454	intergenic	hyper	1.07642	0.00182323	0.0158875	Up	NAC
chr1	9.19e-17	9.69e-15	22.2358	6428	CHH	-2586	FUN_003454	intergenic	hyper	1.07642	0.00182323	0.0158875	Up	NAC
chr1	1.73e-06	2.68e-05	20.5908	6429	CHH	-2686	FUN_003454	intergenic	hyper	1.07642	0.00182323	0.0158875	Up	NAC
chr1	1.51e-10	5.6e-09	20.7964	6454	CHH	6078	FUN_003507	intergenic	hyper	5.79958	5.82e-08	2.35e-06	Up	MADS->MADS-MIKC
chr1	1.58e-20	2.92e-18	22.3973	6717	CHH	3263	FUN_004212	intergenic	hyper	-3.13799	2.66e-06	7e-05	Down	MYB->MYB
chr1	1.37e-17	1.63e-15	23.3682	6718	CHH	-4040	FUN_004212	intergenic	hyper	-3.13799	2.66e-06	7e-05	Down	MYB->MYB
chr1	2.37e-10	8.49e-09	23.85	6850	CHH	1432	FUN_004598	exon	hyper	1.51298	5.74e-07	1.78e-05	Up	MYB->MYB
chr1	1.78e-08	4.37e-07	25.0097	7241	CHH	2254	FUN_005658	intergenic	hyper	-2.89647	0.00503126	0.0351047	Down	MYB->MYB
chr1	1.02e-10	3.9e-09	21.2103	7279	CHH	-3555	FUN_005782	intergenic	hyper	3.64889	9.14e-11	6.76e-09	Up	MYB->MYB
chr1	4.89e-12	2.38e-10	21.4144	7351	CHH	-434	FUN_005959	promoter	hyper	-1.59663	0.000959	0.00954601	Down	bHLH
chr1	2.5e-20	4.51e-18	22.7273	7432	CHH	11857	FUN_006119	intergenic	hyper	1.33201	0.000555	0.00616269	Up	AP2/ERF->AP2/ERF-ERF
chr1	3.15e-18	4.15e-16	20.7415	7457	CHH	2587	FUN_006180	intergenic	hyper	6.09726	4.71e-11	3.8e-09	Up	NAC
chr1	3.08e-17	3.49e-15	34.2425	7589	CHH	-3408	FUN_006455	intergenic	hyper	-5.80048	2.6e-18	7.98e-16	Down	AUX/IAA
chr1	3.85e-06	5.43e-05	33.7084	7629	CHH	-3310	FUN_006522	intron	hyper	1.51505	0.00747439	0.0477797	Up	TRAF
chr1	3.28e-06	4.71e-05	24.4899	7795	CHH	-1077	FUN_006907	promoter	hyper	1.2018	5.49e-05	0.000906	Up	AP2/ERF->AP2/ERF-ERF
chr1	3.43e-15	2.83e-13	26.1851	7796	CHH	-377	FUN_006907	promoter	hyper	1.2018	5.49e-05	0.000906	Up	AP2/ERF->AP2/ERF-ERF
chr1	2.22e-17	2.57e-15	21.4893	7797	CHH	-277	FUN_006907	promoter	hyper	1.2018	5.49e-05	0.000906	Up	AP2/ERF->AP2/ERF-ERF
chr1	2.22e-16	2.21e-14	27.4714	7923	CHH	-851	FUN_007190	promoter	hyper	-1.36643	0.00056179	0.00622048	Down	bHLH
chr1	5.46e-15	4.36e-13	21.6995	7924	CHH	3452	FUN_007190	intergenic	hyper	-1.36643	0.00056179	0.00622048	Down	bHLH
chr1	7.74e-39	1.5e-35	22.26	7925	CHH	4252	FUN_007190	intergenic	hyper	-1.36643	0.00056179	0.00622048	Down	bHLH
chr1	3.92e-05	0.000412	23.5378	7926	CHH	10352	FUN_007190	intergenic	hyper	-1.36643	0.00056179	0.00622048	Down	bHLH
chr1	1.3e-26	5.61e-24	36.2504	7927	CHH	10452	FUN_007190	intergenic	hyper	-1.36643	0.00056179	0.00622048	Down	bHLH
chr1	4.29e-20	7.48e-18	21.1809	8128	CHH	5337	FUN_007673	intergenic	hyper	1.65233	0.00120961	0.0115873	Up	MYB->MYB
chr2	2.15e-09	6.4e-08	20.8632	8288	CHH	4628	FUN_008207	intergenic	hyper	1.80636	0.000264	0.00330395	Up	NF-Y->NF-YA
chr2	4.24e-16	4.02e-14	20.7143	9188	CHH	1158	FUN_010843	intron	hyper	-6.41354	0.000177	0.00240186	Down	AP2/ERF->AP2/ERF-ERF
chr2	1.12e-21	2.42e-19	20.5786	9510	CHH	-1310	FUN_011628	promoter	hyper	-3.50271	3.49e-11	2.91e-09	Down	AP2/ERF->AP2/ERF-ERF
chr2	3.54e-37	5.54e-34	20.6928	9511	CHH	-1210	FUN_011628	promoter	hyper	-3.50271	3.49e-11	2.91e-09	Down	AP2/ERF->AP2/ERF-ERF
chr2	1.11e-25	4.17e-23	21.9251	9518	CHH	-5038	FUN_011645	intergenic	hyper	1.82076	0.00774156	0.0491365	Up	C2C2->C2C2-Dof
chr2	2.81e-14	2e-12	20.8764	9519	CHH	-3738	FUN_011645	intergenic	hyper	1.82076	0.00774156	0.0491365	Up	C2C2->C2C2-Dof
chr2	4.84e-10	1.63e-08	27.2798	9520	CHH	-2538	FUN_011645	intergenic	hyper	1.82076	0.00774156	0.0491365	Up	C2C2->C2C2-Dof
chr2	6.44e-15	5.09e-13	21.5246	9521	CHH	-2438	FUN_011645	intergenic	hyper	1.82076	0.00774156	0.0491365	Up	C2C2->C2C2-Dof
chr2	7.83e-30	5.11e-27	20.5595	9619	CHH	-4764	FUN_011991	intergenic	hyper	-1.47137	0.00246444	0.0200788	Down	AP2/ERF->AP2/ERF-ERF
chr2	6.16e-42	1.73e-38	24.4899	9620	CHH	-4864	FUN_011991	intergenic	hyper	-1.47137	0.00246444	0.0200788	Down	AP2/ERF->AP2/ERF-ERF
chr2	2.13e-16	2.12e-14	22.907	9621	CHH	-4964	FUN_011991	intergenic	hyper	-1.47137	0.00246444	0.0200788	Down	AP2/ERF->AP2/ERF-ERF
chr2	3.39e-16	3.28e-14	26.8781	9622	CHH	-6564	FUN_011991	intergenic	hyper	-1.47137	0.00246444	0.0200788	Down	AP2/ERF->AP2/ERF-ERF
chr2	2.75e-11	1.17e-09	21.1025	9858	CHH	-1004	FUN_012924	promoter	hyper	-1.56352	4.23e-05	0.000727	Down	AP2/ERF->AP2/ERF-ERF
chr3	1.73e-13	1.08e-11	27.7589	10231	CHH	-506	FUN_014063	promoter	hyper	-2.0021	6.34e-05	0.00102075	Down	C2C2->C2C2-GATA
chr3	1.12e-05	0.000139	20.8708	10307	CHH	6955	FUN_014220	intergenic	hyper	-4.77317	1.59e-31	2.23e-28	Down	AUX/IAA
chr3	1.92e-17	2.24e-15	23.2216	10308	CHH	755	FUN_014220	intron	hyper	-4.77317	1.59e-31	2.23e-28	Down	AUX/IAA
chr3	2.3e-22	5.49e-20	34.4466	10647	CHH	3211	FUN_040085	intergenic	hyper	-2.3338	0.000214	0.00280494	Down	TCP
chr3	1.03e-13	6.67e-12	23.6417	11385	CHH	-3728	FUN_017477	intergenic	hyper	-3.32183	3.22e-15	5.87e-13	Down	HB->HB-HD-ZIP
chr4	7.85e-07	1.33e-05	31.3453	11589	CHH	-348	FUN_031879	promoter	hyper	3.36463	8.02e-09	4.05e-07	Up	MYB->MYB
chr4	7.85e-07	1.33e-05	31.3453	11589	CHH	-348	FUN_031879	promoter	hyper	3.36463	8.02e-09	4.05e-07	Up	MYB->MYB
chr4	3.1e-05	0.000337	29.3554	11590	CHH	-448	FUN_031879	promoter	hyper	3.36463	8.02e-09	4.05e-07	Up	MYB->MYB
chr4	3.1e-05	0.000337	29.3554	11590	CHH	-448	FUN_031879	promoter	hyper	3.36463	8.02e-09	4.05e-07	Up	MYB->MYB
chr4	1.12e-17	1.35e-15	24.6777	11919	CHH	-317	FUN_033151	promoter	hyper	7.88034	3.97e-08	1.66e-06	Up	MYB->MYB
chr4	4.32e-23	1.14e-20	26.3963	11920	CHH	-617	FUN_033151	promoter	hyper	7.88034	3.97e-08	1.66e-06	Up	MYB->MYB
chr4	5.92e-05	0.000589	-22.0721	12112	CHH	421	FUN_033654	intron	hypo	-2.7089	6.88e-06	0.000157	Down	BES1
chr4	8.72e-09	2.29e-07	20.4239	12149	CHH	-3269	FUN_033705	intergenic	hyper	-2.61627	2.31e-06	6.19e-05	Down	TCP
chr4	1.64e-08	4.07e-07	20.4696	12168	CHH	-359	FUN_033719	promoter	hyper	-4.80503	1.8e-08	8.3e-07	Down	bZIP
chr4	1.46e-11	6.53e-10	22.8785	12279	CHH	-7506	FUN_034034	intergenic	hyper	2.70719	0.00306222	0.0239381	Up	MYB->MYB
chr4	3.46e-18	4.53e-16	28.0324	12280	CHH	-7406	FUN_034034	intergenic	hyper	2.70719	0.00306222	0.0239381	Up	MYB->MYB
chr4	2.22e-15	1.89e-13	22.7715	12281	CHH	-7306	FUN_034034	intergenic	hyper	2.70719	0.00306222	0.0239381	Up	MYB->MYB
chr4	1.66e-15	1.44e-13	21.6006	12282	CHH	-7206	FUN_034034	intergenic	hyper	2.70719	0.00306222	0.0239381	Up	MYB->MYB
chr4	3.44e-09	9.79e-08	-24.1379	12502	CHH	-4946	FUN_034565	intergenic	hypo	1.09851	0.000369	0.00436149	Up	GRAS
chr4	2.47e-13	1.5e-11	21.8594	12503	CHH	-21846	FUN_034565	intergenic	hyper	1.09851	0.000369	0.00436149	Up	GRAS
chr4	1.69e-39	3.56e-36	26.9536	12584	CHH	-2020	FUN_034754	intergenic	hyper	1.25451	0.00281706	0.0224225	Up	NF-Y->NF-YA
chr4	2.79e-41	7.21e-38	28.1576	12585	CHH	-1920	FUN_034754	promoter	hyper	1.25451	0.00281706	0.0224225	Up	NF-Y->NF-YA
chr4	4.22e-52	3.35e-48	20.0525	12715	CHH	-2208	FUN_035096	intergenic	hyper	1.17793	0.00173881	0.0153489	Up	SRS
chr4	7.85e-29	4.52e-26	23.1117	12716	CHH	4995	FUN_035096	intergenic	hyper	1.17793	0.00173881	0.0153489	Up	SRS
chr5	1.44e-21	3.08e-19	28.7488	13046	CHH	-8717	FUN_024272	intergenic	hyper	1.06866	0.00118542	0.0114055	Up	GARP->GARP-G2-like
chr5	3.68e-16	3.53e-14	25.7035	13116	CHH	4177	FUN_024416	intergenic	hyper	-2.52343	9.45e-08	3.69e-06	Down	C2C2->C2C2-LSD
chr5	5.55e-20	9.53e-18	24.5438	13117	CHH	-4926	FUN_024416	intergenic	hyper	-2.52343	9.45e-08	3.69e-06	Down	C2C2->C2C2-LSD
chr5	1.82e-14	1.33e-12	36.9478	13118	CHH	-5326	FUN_024416	intergenic	hyper	-2.52343	9.45e-08	3.69e-06	Down	C2C2->C2C2-LSD
chr5	0.000423	0.00313219	-20.4039	13119	CHH	-9426	FUN_024416	intergenic	hypo	-2.52343	9.45e-08	3.69e-06	Down	C2C2->C2C2-LSD
chr5	2.48e-30	1.72e-27	23.7934	13192	CHH	-2906	FUN_024596	intergenic	hyper	3.78207	0.000404	0.00472369	Up	SNF2
chr5	2.52e-34	2.79e-31	20.8056	13193	CHH	-2806	FUN_024596	intergenic	hyper	3.78207	0.000404	0.00472369	Up	SNF2
chr5	5.62e-37	8.6e-34	40.4328	13194	CHH	-1806	FUN_024596	promoter	hyper	3.78207	0.000404	0.00472369	Up	SNF2
chr5	8.25e-16	7.5e-14	22.6474	13195	CHH	-1706	FUN_024596	promoter	hyper	3.78207	0.000404	0.00472369	Up	SNF2
chr5	9.8e-11	3.77e-09	21.5475	13338	CHH	-5594	FUN_024859	intergenic	hyper	3.08254	7.64e-14	9.83e-12	Up	MYB->MYB
chr5	5.64e-16	5.26e-14	22.0852	13339	CHH	-5394	FUN_024859	intergenic	hyper	3.08254	7.64e-14	9.83e-12	Up	MYB->MYB
chr5	3.26e-11	1.37e-09	24.1225	13340	CHH	509	FUN_024859	intron	hyper	3.08254	7.64e-14	9.83e-12	Up	MYB->MYB
chr5	6.6e-29	3.83e-26	21.1772	13341	CHH	2809	FUN_024859	intergenic	hyper	3.08254	7.64e-14	9.83e-12	Up	MYB->MYB
chr5	2.94e-19	4.53e-17	23.8712	13374	CHH	-1643	FUN_024971	promoter	hyper	1.37158	0.00591441	0.0398611	Up	bHLH
chr5	2.73e-26	1.12e-23	26.488	13482	CHH	-4791	FUN_025150	intergenic	hyper	1.54359	2.83e-06	7.35e-05	Up	HB->HB-BELL
chr5	9.18e-35	1.07e-31	22.5613	13483	CHH	-3891	FUN_025150	intergenic	hyper	1.54359	2.83e-06	7.35e-05	Up	HB->HB-BELL
chr5	1.49e-14	1.11e-12	21.1332	13489	CHH	1950	FUN_025170	intergenic	hyper	-3.81966	1.85e-14	2.82e-12	Down	WRKY
chr5	3.24e-14	2.28e-12	21.2528	13605	CHH	-1707	FUN_025467	promoter	hyper	-2.6058	1.09e-05	0.000231	Down	GRF
chr5	8.37e-12	3.9e-10	34.5335	13840	CHH	5732	FUN_026413	intergenic	hyper	1.88064	0.00186587	0.016166	Up	TCP
chr5	1.01e-18	1.43e-16	22.7732	13841	CHH	5632	FUN_026413	intergenic	hyper	1.88064	0.00186587	0.016166	Up	TCP
chr5	6.1e-39	1.2e-35	24.1222	13842	CHH	-2671	FUN_026413	intergenic	hyper	1.88064	0.00186587	0.016166	Up	TCP
chr5	2.73e-23	7.39e-21	24.3179	13843	CHH	-2771	FUN_026413	intergenic	hyper	1.88064	0.00186587	0.016166	Up	TCP
chr5	5.58e-24	1.67e-21	27.089	13853	CHH	-1946	FUN_026453	promoter	hyper	6.54373	5.25e-14	7.03e-12	Up	NAC
chr5	4.66e-24	1.41e-21	21.2644	13854	CHH	-1846	FUN_026453	promoter	hyper	6.54373	5.25e-14	7.03e-12	Up	NAC
chr5	1.48e-18	2.05e-16	22.2509	13889	CHH	-2814	FUN_026647	intergenic	hyper	1.88578	0.000544	0.00605473	Up	zf-HD
chr5	8.44e-07	1.41e-05	25.7286	13890	CHH	-2914	FUN_026647	intergenic	hyper	1.88578	0.000544	0.00605473	Up	zf-HD
chr5	2.56e-10	9.11e-09	28.0255	13897	CHH	-2788	FUN_026764	intergenic	hyper	1.37095	2.96e-08	1.28e-06	Up	CAMTA
chr6	1.76e-06	2.72e-05	20.7016	14084	CHH	-3321	FUN_018773	intergenic	hyper	-1.78448	0.00128052	0.0121658	Down	LOB
chr6	3.69e-31	2.83e-28	26.2453	14085	CHH	2982	FUN_018773	intergenic	hyper	-1.78448	0.00128052	0.0121658	Down	LOB
chr6	1.41e-13	8.91e-12	21.2844	14086	CHH	3082	FUN_018773	intergenic	hyper	-1.78448	0.00128052	0.0121658	Down	LOB
chr6	1.57e-06	2.45e-05	23.6541	14129	CHH	-1718	FUN_018904	promoter	hyper	1.22584	0.000632	0.00682582	Up	C3H
chr6	2.11e-24	6.7e-22	26.611	14209	CHH	-1745	FUN_019102	promoter	hyper	1.86667	0.0056511	0.0384478	Up	GRAS
chr6	1.74e-14	1.28e-12	33.0639	14263	CHH	-6078	FUN_019219	intergenic	hyper	3.4718	0.00348575	0.0265219	Up	MYB->MYB
chr6	9.51e-08	1.99e-06	37.0024	14264	CHH	-1978	FUN_019219	promoter	hyper	3.4718	0.00348575	0.0265219	Up	MYB->MYB
chr6	4.47e-07	8.01e-06	33.6637	14265	CHH	-1878	FUN_019219	promoter	hyper	3.4718	0.00348575	0.0265219	Up	MYB->MYB
chr6	6.04e-06	8.08e-05	23.6328	14338	CHH	-5305	FUN_019352	intergenic	hyper	2.69024	8.45e-06	0.000188	Up	LOB
chr6	5e-21	9.89e-19	26.1222	14387	CHH	7716	FUN_019452	intergenic	hyper	-1.08808	0.00496746	0.0347828	Down	B3->B3-ARF
chr6	1.13e-18	1.59e-16	21.655	14422	CHH	5620	FUN_019525	intergenic	hyper	4.47769	1.52e-13	1.88e-11	Up	MYB->MYB
chr6	4.97e-18	6.36e-16	20.9957	14548	CHH	-481	FUN_019804	promoter	hyper	1.7504	0.00342944	0.0261643	Up	C2H2
chr6	0.000105	0.000963	25.705	14549	CHH	-1481	FUN_019804	promoter	hyper	1.7504	0.00342944	0.0261643	Up	C2H2
chr6	1.91e-06	2.92e-05	22.3148	14550	CHH	-1581	FUN_019804	promoter	hyper	1.7504	0.00342944	0.0261643	Up	C2H2
chr6	2.14e-07	4.14e-06	23.8345	14551	CHH	-1681	FUN_019804	promoter	hyper	1.7504	0.00342944	0.0261643	Up	C2H2
chr6	8.96e-12	4.15e-10	20.9007	14552	CHH	-1981	FUN_019804	promoter	hyper	1.7504	0.00342944	0.0261643	Up	C2H2
chr6	3.99e-21	8.02e-19	23.2512	14553	CHH	-3281	FUN_019804	intergenic	hyper	1.7504	0.00342944	0.0261643	Up	C2H2
chr6	3.03e-09	8.73e-08	26.3445	14637	CHH	-1553	FUN_019997	promoter	hyper	2.23849	0.00014	0.00195616	Up	HB->HB-BELL
chr6	1.48e-25	5.47e-23	26.9078	14638	CHH	-653	FUN_019997	promoter	hyper	2.23849	0.00014	0.00195616	Up	HB->HB-BELL
chr6	3.53e-11	1.47e-09	20.631	14861	CHH	-2553	FUN_020924	intergenic	hyper	1.77244	5.27e-05	0.000875	Up	bZIP
chr6	4.26e-17	4.73e-15	29.1972	14862	CHH	-4653	FUN_020924	intergenic	hyper	1.77244	5.27e-05	0.000875	Up	bZIP
chr6	1.66e-05	0.000195	22.4474	14932	CHH	-2311	FUN_021104	intergenic	hyper	6.40366	0.00103912	0.0101923	Up	MYB->MYB
chr6	4.91e-08	1.1e-06	28.2338	14975	CHH	13363	FUN_021194	intergenic	hyper	1.1479	1.2e-09	7.17e-08	Up	HB->HB-HD-ZIP
chr6	6.72e-20	1.14e-17	-33.4532	14976	CHH	12663	FUN_021194	intergenic	hypo	1.1479	1.2e-09	7.17e-08	Up	HB->HB-HD-ZIP
chr6	3.25e-22	7.6e-20	23.8203	14977	CHH	10063	FUN_021194	intergenic	hyper	1.1479	1.2e-09	7.17e-08	Up	HB->HB-HD-ZIP
chr6	8.93e-11	3.45e-09	21.7334	14988	CHH	-4060	FUN_021206	intergenic	hyper	4.4477	1.6e-08	7.47e-07	Up	bHLH
chr6	1.87e-12	9.77e-11	29.742	14989	CHH	-4160	FUN_021206	intergenic	hyper	4.4477	1.6e-08	7.47e-07	Up	bHLH
chr6	9.72e-10	3.09e-08	20.754	14990	CHH	-5960	FUN_021206	intergenic	hyper	4.4477	1.6e-08	7.47e-07	Up	bHLH
chr6	1.68e-18	2.31e-16	24.3104	14991	CHH	-7660	FUN_021206	intergenic	hyper	4.4477	1.6e-08	7.47e-07	Up	bHLH
chr6	6.98e-27	3.1e-24	26.7527	15143	CHH	3943	FUN_021517	exon	hyper	1.50238	0.00324449	0.0250151	Up	TAZ
chr6	1.1e-22	2.74e-20	24.7932	15188	CHH	-6341	FUN_021600	intergenic	hyper	1.46242	3.99e-05	0.000693	Up	MYB->MYB
chr6	3.14e-13	1.87e-11	31.6455	15189	CHH	-6441	FUN_021600	intergenic	hyper	1.46242	3.99e-05	0.000693	Up	MYB->MYB
chr7	3.42e-16	3.3e-14	32.1383	15721	CHH	3346	FUN_036243	intergenic	hyper	1.34315	0.00122408	0.0117145	Up	NAC
chr7	4.23e-25	1.47e-22	20.4394	15722	CHH	-4957	FUN_036243	intergenic	hyper	1.34315	0.00122408	0.0117145	Up	NAC
chr7	8.4e-24	2.46e-21	24.7729	15726	CHH	-4100	FUN_036324	intergenic	hyper	1.4864	4.16e-08	1.72e-06	Up	MYB->MYB
chr7	1.68e-19	2.68e-17	44.527	15885	CHH	14954	FUN_037275	intergenic	hyper	1.22147	0.00115526	0.0111591	Up	B3->B3
chr7	1.97e-22	4.76e-20	36.936	15886	CHH	14854	FUN_037275	intergenic	hyper	1.22147	0.00115526	0.0111591	Up	B3->B3
chr7	1.07e-10	4.07e-09	31.159	15887	CHH	14254	FUN_037275	intergenic	hyper	1.22147	0.00115526	0.0111591	Up	B3->B3
chr7	2.65e-08	6.26e-07	-20.5275	15888	CHH	1054	FUN_037275	exon	hypo	1.22147	0.00115526	0.0111591	Up	B3->B3
chr7	2.53e-14	1.81e-12	21.4232	16130	CHH	-10633	FUN_037921	intergenic	hyper	2.76732	1.44e-08	6.83e-07	Up	NF-Y->NF-YA
chr7	2.96e-27	1.38e-24	36.5535	16141	CHH	-1921	FUN_037943	promoter	hyper	1.41411	0.00237519	0.0195295	Up	HB->HB-BELL
chr7	6.38e-27	2.85e-24	47.193	16142	CHH	-2421	FUN_037943	intergenic	hyper	1.41411	0.00237519	0.0195295	Up	HB->HB-BELL
chr7	8.99e-22	1.98e-19	20.1072	16143	CHH	-4321	FUN_037943	intergenic	hyper	1.41411	0.00237519	0.0195295	Up	HB->HB-BELL
chr7	2.77e-47	1.35e-43	23.159	16144	CHH	-5921	FUN_037943	intergenic	hyper	1.41411	0.00237519	0.0195295	Up	HB->HB-BELL
chr7	3.57e-46	1.58e-42	26.7642	16145	CHH	-6021	FUN_037943	intergenic	hyper	1.41411	0.00237519	0.0195295	Up	HB->HB-BELL
chr7	2.4e-52	1.99e-48	20.1489	16146	CHH	-6221	FUN_037943	intergenic	hyper	1.41411	0.00237519	0.0195295	Up	HB->HB-BELL
chr7	1.24e-13	7.91e-12	30.6195	16147	CHH	-6821	FUN_037943	intergenic	hyper	1.41411	0.00237519	0.0195295	Up	HB->HB-BELL
chr7	1.49e-19	2.4e-17	23.4541	16148	CHH	-6921	FUN_037943	intergenic	hyper	1.41411	0.00237519	0.0195295	Up	HB->HB-BELL
chr7	5.33e-14	3.62e-12	24.9003	16149	CHH	-7121	FUN_037943	intergenic	hyper	1.41411	0.00237519	0.0195295	Up	HB->HB-BELL
chr7	1.18e-27	5.78e-25	26.3378	16359	CHH	-1012	FUN_038395	promoter	hyper	2.15219	0.00135684	0.0127312	Up	HSF
chr7	6.22e-29	3.62e-26	35.6499	16360	CHH	-912	FUN_038395	promoter	hyper	2.15219	0.00135684	0.0127312	Up	HSF
chr7	6.59e-18	8.28e-16	22.5935	16623	CHH	-3342	FUN_039185	intergenic	hyper	2.7569	9.01e-31	1.11e-27	Up	NF-Y->NF-YA
chr7	1.51e-10	5.58e-09	23.7642	16624	CHH	-3242	FUN_039185	intergenic	hyper	2.7569	9.01e-31	1.11e-27	Up	NF-Y->NF-YA
chr7	2.32e-24	7.34e-22	21.4384	16736	CHH	-1728	FUN_039617	promoter	hyper	-2.15438	3.04e-05	0.000557	Down	C2C2->C2C2-YABBY
chr7	1.03e-24	3.42e-22	20.2925	16737	CHH	-1828	FUN_039617	promoter	hyper	-2.15438	3.04e-05	0.000557	Down	C2C2->C2C2-YABBY
chr7	1.03e-24	3.42e-22	20.2925	16737	CHH	-1828	FUN_039617	promoter	hyper	-2.15438	3.04e-05	0.000557	Down	C2C2->C2C2-YABBY
chr8	1.24e-07	2.54e-06	24.3089	16972	CHH	-5138	FUN_027574	intergenic	hyper	4.01184	1.57e-05	0.000317	Up	MYB->MYB
chr8	4.3e-22	9.92e-20	20.2315	16973	CHH	2365	FUN_027574	intergenic	hyper	4.01184	1.57e-05	0.000317	Up	MYB->MYB
chr8	1.74e-20	3.2e-18	21.097	16974	CHH	2465	FUN_027574	intergenic	hyper	4.01184	1.57e-05	0.000317	Up	MYB->MYB
chr8	8.82e-15	6.81e-13	25.1786	16987	CHH	-8443	FUN_027632	intergenic	hyper	3.12229	0.00240409	0.0197177	Up	MYB->MYB
chr8	7.81e-19	1.13e-16	28.9579	17448	CHH	-296	FUN_029315	promoter	hyper	2.48758	0.00413342	0.0302849	Up	MYB->MYB-related
chr8	3.74e-16	3.58e-14	21.8512	17449	CHH	-396	FUN_029315	promoter	hyper	2.48758	0.00413342	0.0302849	Up	MYB->MYB-related
chr8	2.9e-22	6.84e-20	27.1983	18071	CHH	-674	FUN_030951	promoter	hyper	-3.05896	0.000741	0.00773145	Down	MYB->MYB
chr8	1.28e-14	9.66e-13	21.4883	18072	CHH	-774	FUN_030951	promoter	hyper	-3.05896	0.000741	0.00773145	Down	MYB->MYB
chr1	7.84e-06	0.00121822	20.8026	18454	CpG	1539	FUN_001305	intergenic	hyper	-4.29805	3.74e-05	0.000654	Down	GNAT
chr1	7.84e-06	0.00121822	20.8026	18455	CpG	1639	FUN_001305	intergenic	hyper	-4.29805	3.74e-05	0.000654	Down	GNAT
chr1	3.85e-05	0.0039311	-21.3013	18585	CpG	8196	FUN_002070	intergenic	hypo	1.20821	0.00016	0.00219068	Up	bHLH
chr1	7.03e-12	1.09e-08	-23.3839	18612	CpG	0	FUN_002208	promoter	hypo	1.01387	1.74e-07	6.23e-06	Up	bHLH
chr1	4.13e-14	1.12e-10	-20.8204	18613	CpG	0	FUN_002208	promoter	hypo	1.01387	1.74e-07	6.23e-06	Up	bHLH
chr1	1.96e-18	1.51e-14	-21.9608	18722	CpG	6378	FUN_003507	intergenic	hypo	5.79958	5.82e-08	2.35e-06	Up	MADS->MADS-MIKC
chr1	1.05e-11	1.58e-08	-20.8606	18723	CpG	6478	FUN_003507	intergenic	hypo	5.79958	5.82e-08	2.35e-06	Up	MADS->MADS-MIKC
chr1	3.43e-07	0.000107	-21.4286	19031	CpG	15357	FUN_006119	intergenic	hypo	1.33201	0.000555	0.00616269	Up	AP2/ERF->AP2/ERF-ERF
chr1	5.47e-05	0.00503517	-21.3793	19032	CpG	13057	FUN_006119	intergenic	hypo	1.33201	0.000555	0.00616269	Up	AP2/ERF->AP2/ERF-ERF
chr1	3.62e-08	1.69e-05	-25.5997	19033	CpG	7257	FUN_006119	intergenic	hypo	1.33201	0.000555	0.00616269	Up	AP2/ERF->AP2/ERF-ERF
chr1	9.76e-10	8.22e-07	-32.6135	19034	CpG	-846	FUN_006119	promoter	hypo	1.33201	0.000555	0.00616269	Up	AP2/ERF->AP2/ERF-ERF
chr1	3.06e-08	1.47e-05	-24.8174	19043	CpG	5187	FUN_006180	exon	hypo	6.09726	4.71e-11	3.8e-09	Up	NAC
chr1	1.85e-05	0.00229417	-24.2763	19249	CpG	-966	FUN_007673	promoter	hypo	1.65233	0.00120961	0.0115873	Up	MYB->MYB
chr1	5.13e-08	2.27e-05	-27.0711	19250	CpG	-266	FUN_007673	promoter	hypo	1.65233	0.00120961	0.0115873	Up	MYB->MYB
chr1	9.79e-08	3.88e-05	-31.3889	19251	CpG	-166	FUN_007673	promoter	hypo	1.65233	0.00120961	0.0115873	Up	MYB->MYB
chr2	7.64e-05	0.00634673	-22.4928	19630	CpG	-2145	FUN_010843	intergenic	hypo	-6.41354	0.000177	0.00240186	Down	AP2/ERF->AP2/ERF-ERF
chr2	2.29e-05	0.00269499	-23.2143	19756	CpG	-1610	FUN_011628	promoter	hypo	-3.50271	3.49e-11	2.91e-09	Down	AP2/ERF->AP2/ERF-ERF
chr2	2.29e-05	0.00268926	-20.6331	19761	CpG	-4638	FUN_011645	intergenic	hypo	1.82076	0.00774156	0.0491365	Up	C2C2->C2C2-Dof
chr2	2.29e-05	0.00268926	-20.6331	19762	CpG	-4538	FUN_011645	intergenic	hypo	1.82076	0.00774156	0.0491365	Up	C2C2->C2C2-Dof
chr2	4.02e-12	6.59e-09	-34.1078	19778	CpG	-361	FUN_011792	promoter	hypo	1.24785	3.82e-06	9.45e-05	Up	NAC
chr2	1.05e-11	1.57e-08	-30.4377	19779	CpG	-261	FUN_011792	promoter	hypo	1.24785	3.82e-06	9.45e-05	Up	NAC
chr2	5.59e-05	0.00511	-27.7161	19895	CpG	-507	FUN_012753	promoter	hypo	1.25178	0.00771359	0.0489905	Up	TCP
chr3	7.92e-05	0.00650406	-25.336	20103	CpG	0	FUN_040085	promoter	hypo	-2.3338	0.000214	0.00280494	Down	TCP
chr4	8.5e-11	1e-07	-32.0617	20643	CpG	2221	FUN_033654	intergenic	hypo	-2.7089	6.88e-06	0.000157	Down	BES1
chr4	3.3e-09	2.31e-06	-36.0973	20644	CpG	2121	FUN_033654	intergenic	hypo	-2.7089	6.88e-06	0.000157	Down	BES1
chr5	7.22e-05	0.00611122	-22.0477	20945	CpG	-1517	FUN_024272	promoter	hypo	1.06866	0.00118542	0.0114055	Up	GARP->GARP-G2-like
chr5	6.87e-09	4.3e-06	-22.5325	20946	CpG	-1617	FUN_024272	promoter	hypo	1.06866	0.00118542	0.0114055	Up	GARP->GARP-G2-like
chr5	3.46e-05	0.00363991	-21.9196	20947	CpG	-9817	FUN_024272	intergenic	hypo	1.06866	0.00118542	0.0114055	Up	GARP->GARP-G2-like
chr5	2.65e-09	1.93e-06	-21.7111	20948	CpG	-10217	FUN_024272	intergenic	hypo	1.06866	0.00118542	0.0114055	Up	GARP->GARP-G2-like
chr5	2.5e-10	2.56e-07	-34.0061	20949	CpG	-10317	FUN_024272	intergenic	hypo	1.06866	0.00118542	0.0114055	Up	GARP->GARP-G2-like
chr5	3.52e-10	3.44e-07	-22.1258	20966	CpG	3586	FUN_024353	intergenic	hypo	1.26857	6.21e-07	1.9e-05	Up	PLATZ
chr5	5.37e-06	0.000915	-20.3782	20967	CpG	3486	FUN_024353	intergenic	hypo	1.26857	6.21e-07	1.9e-05	Up	PLATZ
chr5	1.12e-05	0.00158621	-26.9034	21104	CpG	-991	FUN_025150	promoter	hypo	1.54359	2.83e-06	7.35e-05	Up	HB->HB-BELL
chr6	8.43e-07	0.000218	-23.7905	21318	CpG	-1962	FUN_018724	promoter	hypo	1.02651	0.000135	0.00190321	Up	AP2/ERF->AP2/ERF-ERF
chr6	3.71e-08	1.73e-05	-20.2623	21319	CpG	-1862	FUN_018724	promoter	hypo	1.02651	0.000135	0.00190321	Up	AP2/ERF->AP2/ERF-ERF
chr6	5.72e-20	6.57e-16	-35.9321	21320	CpG	2841	FUN_018724	intergenic	hypo	1.02651	0.000135	0.00190321	Up	AP2/ERF->AP2/ERF-ERF
chr6	2.78e-15	1.04e-11	-22.5772	21321	CpG	2941	FUN_018724	intergenic	hypo	1.02651	0.000135	0.00190321	Up	AP2/ERF->AP2/ERF-ERF
chr6	1.64e-05	0.00210414	33.7968	21332	CpG	-3521	FUN_018773	intergenic	hyper	-1.78448	0.00128052	0.0121658	Down	LOB
chr6	2.68e-09	1.94e-06	-29.1202	21428	CpG	2098	FUN_019352	intergenic	hypo	2.69024	8.45e-06	0.000188	Up	LOB
chr6	2.07e-12	3.69e-09	-32.0292	21429	CpG	2198	FUN_019352	intergenic	hypo	2.69024	8.45e-06	0.000188	Up	LOB
chr6	1.8e-05	0.00224591	-23.2995	21430	CpG	3198	FUN_019352	intergenic	hypo	2.69024	8.45e-06	0.000188	Up	LOB
chr6	1.61e-24	4.11e-20	-27.314	21457	CpG	7516	FUN_019452	intergenic	hypo	-1.08808	0.00496746	0.0347828	Down	B3->B3-ARF
chr6	4.29e-19	3.88e-15	-23.2915	21458	CpG	7416	FUN_019452	intergenic	hypo	-1.08808	0.00496746	0.0347828	Down	B3->B3-ARF
chr6	6.06e-08	2.62e-05	-21.4058	21459	CpG	7316	FUN_019452	intergenic	hypo	-1.08808	0.00496746	0.0347828	Down	B3->B3-ARF
chr6	8.55e-06	0.00130027	-23.6713	21460	CpG	-1587	FUN_019452	promoter	hypo	-1.08808	0.00496746	0.0347828	Down	B3->B3-ARF
chr6	2.27e-11	3.12e-08	-24.9228	21461	CpG	-2587	FUN_019452	intergenic	hypo	-1.08808	0.00496746	0.0347828	Down	B3->B3-ARF
chr6	1.3e-10	1.44e-07	-29.2647	21464	CpG	-847	FUN_019487	promoter	hypo	1.21177	1.25e-06	3.54e-05	Up	HB->HB-BELL
chr6	1.43e-14	4.46e-11	-30.7689	21505	CpG	-7481	FUN_019804	intergenic	hypo	1.7504	0.00342944	0.0261643	Up	C2H2
chr6	1.21e-19	1.22e-15	-36.8132	21506	CpG	-7581	FUN_019804	intergenic	hypo	1.7504	0.00342944	0.0261643	Up	C2H2
chr6	8.94e-07	0.000228	-25.5758	21507	CpG	-7681	FUN_019804	intergenic	hypo	1.7504	0.00342944	0.0261643	Up	C2H2
chr6	3.22e-24	7.7e-20	-39.8866	21508	CpG	-9181	FUN_019804	intergenic	hypo	1.7504	0.00342944	0.0261643	Up	C2H2
chr6	9.62e-32	6.18e-27	-37.2373	21509	CpG	-9281	FUN_019804	intergenic	hypo	1.7504	0.00342944	0.0261643	Up	C2H2
chr6	2.2e-20	2.74e-16	-31.2165	21510	CpG	-9381	FUN_019804	intergenic	hypo	1.7504	0.00342944	0.0261643	Up	C2H2
chr6	1.88e-12	3.42e-09	-26.3457	21511	CpG	-9481	FUN_019804	intergenic	hypo	1.7504	0.00342944	0.0261643	Up	C2H2
chr6	1.37e-05	0.00184837	-20.5282	21515	CpG	4722	FUN_019813	intron	hypo	2.62434	0.000864	0.00877972	Up	bZIP
chr6	1.44e-11	2.09e-08	-32.0836	21516	CpG	-2181	FUN_019813	intergenic	hypo	2.62434	0.000864	0.00877972	Up	bZIP
chr6	4.7e-08	2.12e-05	-31.2274	21517	CpG	-2281	FUN_019813	intergenic	hypo	2.62434	0.000864	0.00877972	Up	bZIP
chr6	1.35e-05	0.00183245	-34.1822	21538	CpG	-553	FUN_019997	promoter	hypo	2.23849	0.00014	0.00195616	Up	HB->HB-BELL
chr6	6.4e-09	4.05e-06	-21.601	21648	CpG	11763	FUN_021194	intergenic	hypo	1.1479	1.2e-09	7.17e-08	Up	HB->HB-HD-ZIP
chr6	1.66e-10	1.78e-07	-30.1454	21649	CpG	3163	FUN_021194	intergenic	hypo	1.1479	1.2e-09	7.17e-08	Up	HB->HB-HD-ZIP
chr6	6.21e-17	3.34e-13	-23.136	21650	CpG	-4740	FUN_021194	intergenic	hypo	1.1479	1.2e-09	7.17e-08	Up	HB->HB-HD-ZIP
chr6	3.57e-16	1.59e-12	-27.9117	21651	CpG	-4840	FUN_021194	intergenic	hypo	1.1479	1.2e-09	7.17e-08	Up	HB->HB-HD-ZIP
chr6	1.88e-05	0.00232404	-20.5583	21653	CpG	243	FUN_021206	intron	hypo	4.4477	1.6e-08	7.47e-07	Up	bHLH
chr6	4.79e-09	3.17e-06	-30.7692	21713	CpG	4043	FUN_021517	exon	hypo	1.50238	0.00324449	0.0250151	Up	TAZ
chr6	6.2e-18	4.13e-14	-32.5438	21714	CpG	4143	FUN_021517	exon	hypo	1.50238	0.00324449	0.0250151	Up	TAZ
chr6	6.84e-09	4.28e-06	-24.7212	21715	CpG	4243	FUN_021517	exon	hypo	1.50238	0.00324449	0.0250151	Up	TAZ
chr6	1.73e-12	3.18e-09	-27.0023	21811	CpG	5730	FUN_022348	intergenic	hypo	2.95652	0.000117	0.0017041	Up	OFP
chr6	9.5e-13	1.85e-09	-37.6126	21812	CpG	5830	FUN_022348	intergenic	hypo	2.95652	0.000117	0.0017041	Up	OFP
chr7	1.47e-19	1.45e-15	-27.5191	21911	CpG	-2206	FUN_036249	intergenic	hypo	2.45108	6.92e-05	0.0011002	Up	NAC
chr7	1.42e-08	7.87e-06	-30.8097	21912	CpG	-4306	FUN_036249	intergenic	hypo	2.45108	6.92e-05	0.0011002	Up	NAC
chr7	2.58e-06	0.000523	-21.0617	21913	CpG	-4406	FUN_036249	intergenic	hypo	2.45108	6.92e-05	0.0011002	Up	NAC
chr7	1.22e-06	0.000292	-30.518	22121	CpG	-1612	FUN_038395	promoter	hypo	2.15219	0.00135684	0.0127312	Up	HSF
chr8	8.05e-05	0.00657843	32.2694	22347	CpG	3165	FUN_027574	intergenic	hyper	4.01184	1.57e-05	0.000317	Up	MYB->MYB

## Sheet: leaves
Table S8_2. The asscociated TFs in leaves
chr	meth.pvalue	meth.qvalue	meth.diff	dmr_id	context	dist.to.feature	feature.name	region	meth.direction	log2FoldChange	pvalue	padj	exp.direction	Gene_Name
chr1	4.58e-08	1.12e-05	-20.1316	98	CHG	-2169	FUN_000383	intergenic	hypo	-2.66834	0.00527728	0.0419334	Down	SNF2
chr1	2.34e-14	1.94e-11	-26.1405	99	CHG	-2269	FUN_000383	intergenic	hypo	-2.66834	0.00527728	0.0419334	Down	SNF2
chr1	5.62e-09	1.7e-06	-34.4392	238	CHG	-1179	FUN_000781	promoter	hypo	-1.74536	0.000577546	0.00772352	Down	bHLH
chr1	5.62e-09	1.7e-06	-34.4392	239	CHG	-1079	FUN_000781	promoter	hypo	-1.74536	0.000577546	0.00772352	Down	bHLH
chr1	2.64e-09	8.58e-07	-23.6315	900	CHG	471	FUN_003499	intron	hypo	2.4656	0.000291163	0.00446585	Up	WRKY
chr1	4.29e-07	8.03e-05	-21.5402	901	CHG	771	FUN_003499	intron	hypo	2.4656	0.000291163	0.00446585	Up	WRKY
chr1	4.03e-11	1.92e-08	-30.7349	1251	CHG	2595	FUN_004575	intergenic	hypo	2.16783	8.87e-05	0.00171136	Up	C2C2->C2C2-CO-like
chr1	1.36e-11	7.09e-09	-25.6634	1252	CHG	2695	FUN_004575	intergenic	hypo	2.16783	8.87e-05	0.00171136	Up	C2C2->C2C2-CO-like
chr1	1.96e-08	5.26e-06	-20.2714	1253	CHG	2795	FUN_004575	intergenic	hypo	2.16783	8.87e-05	0.00171136	Up	C2C2->C2C2-CO-like
chr1	1.59e-08	4.34e-06	-36.2476	1561	CHG	-4576	FUN_005951	intergenic	hypo	-1.65759	0.00610855	0.0468317	Down	HB->HB-WOX
chr1	1.11e-05	0.0012897	-20.5226	1562	CHG	-4476	FUN_005951	intergenic	hypo	-1.65759	0.00610855	0.0468317	Down	HB->HB-WOX
chr1	1.76e-05	0.00188903	-20.8745	1739	CHG	-2262	FUN_006798	intergenic	hypo	1.32354	0.00191529	0.0192424	Up	CSD
chr1	1.57e-05	0.00172055	27.4332	1740	CHG	-262	FUN_006798	promoter	hyper	1.32354	0.00191529	0.0192424	Up	CSD
chr2	6.75e-09	2.01e-06	-20.3072	2984	CHG	-2250	FUN_010977	intergenic	hypo	-1.8767	0.00148579	0.0159207	Down	C2C2->C2C2-GATA
chr3	2.1e-06	0.000316346	-25.3453	3614	CHG	-3829	FUN_013807	intergenic	hypo	2.09241	0.000173838	0.00296015	Up	GRAS
chr4	1.4e-05	0.00156536	-31.6265	4745	CHG	-379	FUN_032491	promoter	hypo	1.01686	0.00586132	0.0453035	Up	B3->B3-ARF
chr4	9.35e-07	0.000158001	-26.5441	4802	CHG	484	FUN_032791	intron	hypo	1.5513	0.000250069	0.00396233	Up	LOB
chr5	4.36e-06	0.000588518	-21.8555	6067	CHG	-199	FUN_024975	promoter	hypo	-6.09893	0.000142026	0.00250752	Down	bHLH
chr5	4.91e-07	9.03e-05	-27.0861	6068	CHG	-299	FUN_024975	promoter	hypo	-6.09893	0.000142026	0.00250752	Down	bHLH
chr5	4.93e-08	1.2e-05	-39.0643	6069	CHG	-1999	FUN_024975	promoter	hypo	-6.09893	0.000142026	0.00250752	Down	bHLH
chr5	4.93e-08	1.2e-05	-39.0643	6070	CHG	-2099	FUN_024975	intergenic	hypo	-6.09893	0.000142026	0.00250752	Down	bHLH
chr5	5.41e-10	2.04e-07	-30.523	6086	CHG	3384	FUN_025012	intergenic	hypo	-3.64497	5.78e-07	2.47e-05	Down	GRAS
chr6	2.33e-14	1.93e-11	-24.5993	6790	CHG	-2057	FUN_019580	intergenic	hypo	-3.56708	0.0038369	0.0328323	Down	PLATZ
chr6	7e-11	3.19e-08	-28.7309	6791	CHG	-2157	FUN_019580	intergenic	hypo	-3.56708	0.0038369	0.0328323	Down	PLATZ
chr6	5.11e-11	2.39e-08	-41.061	6792	CHG	-2257	FUN_019580	intergenic	hypo	-3.56708	0.0038369	0.0328323	Down	PLATZ
chr6	5.11e-11	2.39e-08	-41.061	6793	CHG	-2357	FUN_019580	intergenic	hypo	-3.56708	0.0038369	0.0328323	Down	PLATZ
chr6	3.54e-09	1.12e-06	-27.6336	7288	CHG	-1819	FUN_021627	promoter	hypo	1.26757	2.66e-05	0.000642821	Up	AP2/ERF->AP2/ERF-AP2
chr6	5.3e-11	2.47e-08	-28.5185	7289	CHG	-1719	FUN_021627	promoter	hypo	1.26757	2.66e-05	0.000642821	Up	AP2/ERF->AP2/ERF-AP2
chr6	8.14e-05	0.00649098	-24.2188	7332	CHG	-683	FUN_021882	promoter	hypo	1.59545	0.00135026	0.0148593	Up	GARP->GARP-G2-like
chr7	0.000120064	0.0087997	-24.2587	7645	CHG	-5200	FUN_036324	intergenic	hypo	-1.6773	0.00143084	0.0155267	Down	MYB->MYB
chr7	9.58e-05	0.00736836	-20.6241	7740	CHG	3515	FUN_036971	intergenic	hypo	-1.1819	0.00146607	0.0157807	Down	bHLH
chr8	7.66e-07	0.000133005	-20.5755	8369	CHG	-5244	FUN_027183	intergenic	hypo	-2.86484	0.000319664	0.00480834	Down	AP2/ERF->AP2/ERF-ERF
chr1	2.96e-19	4.31e-17	22.5843	9247	CHH	-2638	FUN_000320	intergenic	hyper	1.81769	0.00036034	0.00528252	Up	AUX/IAA
chr1	7.81e-18	9.49e-16	20.17	9248	CHH	-2538	FUN_000320	intergenic	hyper	1.81769	0.00036034	0.00528252	Up	AUX/IAA
chr1	9.09e-18	1.09e-15	35.5432	9401	CHH	-679	FUN_000781	promoter	hyper	-1.74536	0.000577546	0.00772352	Down	bHLH
chr1	4.85e-30	2.4e-27	24.0005	9402	CHH	-579	FUN_000781	promoter	hyper	-1.74536	0.000577546	0.00772352	Down	bHLH
chr1	8.45e-36	7.35e-33	26.5226	10123	CHH	-2232	FUN_003499	intergenic	hyper	2.4656	0.000291163	0.00446585	Up	WRKY
chr1	5.68e-17	6.15e-15	39.753	10124	CHH	-2132	FUN_003499	intergenic	hyper	2.4656	0.000291163	0.00446585	Up	WRKY
chr1	4.09e-05	0.000451306	-26.6651	10131	CHH	-106	FUN_003521	promoter	hypo	-1.05569	0.000829082	0.0101563	Down	SBP
chr1	3.18e-25	9.55e-23	20.9437	10413	CHH	2495	FUN_004575	intergenic	hyper	2.16783	8.87e-05	0.00171136	Up	C2C2->C2C2-CO-like
chr1	3.51e-31	1.96e-28	21.7535	10414	CHH	2595	FUN_004575	intergenic	hyper	2.16783	8.87e-05	0.00171136	Up	C2C2->C2C2-CO-like
chr1	4.89e-22	1.01e-19	22.8469	10431	CHH	-2945	FUN_004625	intergenic	hyper	-1.60616	0.000898388	0.0108299	Down	bHLH
chr1	2.9e-16	2.86e-14	22.6415	10432	CHH	-3045	FUN_004625	intergenic	hyper	-1.60616	0.000898388	0.0108299	Down	bHLH
chr1	8.61e-26	2.76e-23	20.2364	10706	CHH	-1259	FUN_005773	promoter	hyper	2.41571	0.0047395	0.0385113	Up	MYB->MYB-related
chr1	1e-26	3.54e-24	20.6461	10707	CHH	-1459	FUN_005773	promoter	hyper	2.41571	0.0047395	0.0385113	Up	MYB->MYB-related
chr1	5.76e-28	2.33e-25	27.5408	10708	CHH	-1559	FUN_005773	promoter	hyper	2.41571	0.0047395	0.0385113	Up	MYB->MYB-related
chr1	6e-16	5.67e-14	26.0553	10744	CHH	-919	FUN_005950	promoter	hyper	1.64232	0.00573963	0.0445812	Up	AP2/ERF->AP2/ERF-ERF
chr1	7.32e-33	4.82e-30	33.8246	10745	CHH	-819	FUN_005950	promoter	hyper	1.64232	0.00573963	0.0445812	Up	AP2/ERF->AP2/ERF-ERF
chr1	5.35e-16	5.09e-14	30.062	10746	CHH	-719	FUN_005950	promoter	hyper	1.64232	0.00573963	0.0445812	Up	AP2/ERF->AP2/ERF-ERF
chr1	1.95e-22	4.22e-20	23.9504	10747	CHH	-619	FUN_005950	promoter	hyper	1.64232	0.00573963	0.0445812	Up	AP2/ERF->AP2/ERF-ERF
chr1	2.16e-09	7.1e-08	29.5241	10882	CHH	3318	FUN_006440	intergenic	hyper	-3.49777	1.5e-13	2.8e-11	Down	AP2/ERF->AP2/ERF-ERF
chr1	6.88e-10	2.49e-08	33.3823	10990	CHH	-262	FUN_006798	promoter	hyper	1.32354	0.00191529	0.0192424	Up	CSD
chr1	1.73e-20	2.95e-18	30.9373	11049	CHH	1444	FUN_007022	intron	hyper	-4.78107	6.46e-17	2.01e-14	Down	bHLH
chr2	6.7e-27	2.41e-24	28.7567	11316	CHH	-4050	FUN_008033	intergenic	hyper	1.51151	0.00609063	0.0467593	Up	HB->HB-HD-ZIP
chr2	0.000173965	0.00153954	32.381	12106	CHH	-950	FUN_010977	promoter	hyper	-1.8767	0.00148579	0.0159207	Down	C2C2->C2C2-GATA
chr2	4.97e-16	4.74e-14	27.0367	12286	CHH	-468	FUN_011644	promoter	hyper	-4.20269	6.09e-08	3.45e-06	Down	MYB->MYB
chr2	3.7e-07	7.41e-06	26.1051	12287	CHH	-568	FUN_011644	promoter	hyper	-4.20269	6.09e-08	3.45e-06	Down	MYB->MYB
chr2	8.69e-13	5.15e-11	20.7213	12288	CHH	-5168	FUN_011644	intergenic	hyper	-4.20269	6.09e-08	3.45e-06	Down	MYB->MYB
chr3	1.99e-05	0.000243363	22.2812	12738	CHH	-1248	FUN_014220	promoter	hyper	-3.11657	6.73e-05	0.00137899	Down	AUX/IAA
chr3	5.8e-29	2.59e-26	30.042	12877	CHH	-5978	FUN_014874	intergenic	hyper	-4.76263	3.82e-21	2.27e-18	Down	AP2/ERF->AP2/ERF-AP2
chr4	5.53e-16	5.25e-14	26.83	13646	CHH	-4479	FUN_032491	intergenic	hyper	1.01686	0.00586132	0.0453035	Up	B3->B3-ARF
chr4	2.11e-25	6.48e-23	32.4449	13647	CHH	-4579	FUN_032491	intergenic	hyper	1.01686	0.00586132	0.0453035	Up	B3->B3-ARF
chr4	1.49e-09	5.04e-08	21.9464	13806	CHH	-464	FUN_033398	promoter	hyper	2.65896	7.26e-06	0.000212104	Up	NAC
chr4	2.6e-29	1.2e-26	24.0605	13929	CHH	-1759	FUN_033719	promoter	hyper	-2.93106	0.000213211	0.00350014	Down	bZIP
chr4	6.04e-07	1.15e-05	21.6467	13930	CHH	-1859	FUN_033719	promoter	hyper	-2.93106	0.000213211	0.00350014	Down	bZIP
chr5	1.1e-12	6.42e-11	20.4366	14763	CHH	3460	FUN_024971	intergenic	hyper	2.77377	3.85e-05	0.000871689	Up	bHLH
chr5	1.3e-19	1.99e-17	20.1684	14870	CHH	-2407	FUN_025467	intergenic	hyper	-2.41539	0.000765506	0.00954177	Down	GRF
chr6	6.06e-33	4.02e-30	23.601	15836	CHH	-2919	FUN_021627	intergenic	hyper	1.26757	2.66e-05	0.000642821	Up	AP2/ERF->AP2/ERF-AP2
chr6	2.81e-20	4.68e-18	20.4588	15837	CHH	-2819	FUN_021627	intergenic	hyper	1.26757	2.66e-05	0.000642821	Up	AP2/ERF->AP2/ERF-AP2
chr6	9.99e-30	4.82e-27	20.1707	15838	CHH	7284	FUN_021627	intergenic	hyper	1.26757	2.66e-05	0.000642821	Up	AP2/ERF->AP2/ERF-AP2
chr6	8.49e-22	1.7e-19	21.3598	15839	CHH	7384	FUN_021627	intergenic	hyper	1.26757	2.66e-05	0.000642821	Up	AP2/ERF->AP2/ERF-AP2
chr7	1.82e-06	3.03e-05	24.2419	16546	CHH	-270	FUN_037987	promoter	hyper	-2.36594	0.0033544	0.0295866	Down	OFP
chr7	4.47e-06	6.65e-05	23.4973	16547	CHH	-370	FUN_037987	promoter	hyper	-2.36594	0.0033544	0.0295866	Down	OFP
chr7	3.74e-11	1.7e-09	24.1317	16548	CHH	-4370	FUN_037987	intergenic	hyper	-2.36594	0.0033544	0.0295866	Down	OFP
chr7	4.79e-07	9.32e-06	25.5203	16549	CHH	-4470	FUN_037987	intergenic	hyper	-2.36594	0.0033544	0.0295866	Down	OFP
chr7	5.7e-06	8.23e-05	23.7794	16550	CHH	-4570	FUN_037987	intergenic	hyper	-2.36594	0.0033544	0.0295866	Down	OFP
chr7	1.2e-11	5.91e-10	20.2344	16551	CHH	-4670	FUN_037987	intergenic	hyper	-2.36594	0.0033544	0.0295866	Down	OFP
chr7	2.81e-23	6.71e-21	21.019	16552	CHH	-4770	FUN_037987	intergenic	hyper	-2.36594	0.0033544	0.0295866	Down	OFP
chr7	4.6e-11	2.06e-09	23.3574	16553	CHH	-5070	FUN_037987	intergenic	hyper	-2.36594	0.0033544	0.0295866	Down	OFP
chr7	2.49e-14	1.86e-12	24.6592	16554	CHH	-5170	FUN_037987	intergenic	hyper	-2.36594	0.0033544	0.0295866	Down	OFP
chr7	1.58e-22	3.45e-20	20.8028	16774	CHH	-3632	FUN_039153	intergenic	hyper	-1.37425	0.000581731	0.00776902	Down	MYB->MYB
chr8	1.11e-35	9.52e-33	22.4141	16924	CHH	-3344	FUN_027183	intergenic	hyper	-2.86484	0.000319664	0.00480834	Down	AP2/ERF->AP2/ERF-ERF
chr8	1.39e-25	4.34e-23	22.2878	16925	CHH	-3244	FUN_027183	intergenic	hyper	-2.86484	0.000319664	0.00480834	Down	AP2/ERF->AP2/ERF-ERF
chr1	1.28e-09	2.67e-07	-32.1601	17884	CpG	-4338	FUN_000320	intergenic	hypo	1.81769	0.00036034	0.00528252	Up	AUX/IAA
chr1	6.2e-07	7.39e-05	-28.6902	17885	CpG	-4238	FUN_000320	intergenic	hypo	1.81769	0.00036034	0.00528252	Up	AUX/IAA
chr1	6.81e-19	5.08e-16	-30.9181	18307	CpG	-2797	FUN_001387	intergenic	hypo	1.16956	0.00373434	0.0320868	Up	GARP->GARP-ARR-B
chr1	1.94e-19	1.55e-16	-32.1734	18308	CpG	-2897	FUN_001387	intergenic	hypo	1.16956	0.00373434	0.0320868	Up	GARP->GARP-ARR-B
chr1	3.64e-13	1.33e-10	-21.1537	18916	CpG	-2532	FUN_003499	intergenic	hypo	2.4656	0.000291163	0.00446585	Up	WRKY
chr1	6.22e-21	5.83e-18	-24.528	18917	CpG	-2432	FUN_003499	intergenic	hypo	2.4656	0.000291163	0.00446585	Up	WRKY
chr1	1.09e-08	1.9e-06	-25.5503	18918	CpG	-2332	FUN_003499	intergenic	hypo	2.4656	0.000291163	0.00446585	Up	WRKY
chr1	2.44e-09	4.85e-07	-26.6001	18919	CpG	571	FUN_003499	intron	hypo	2.4656	0.000291163	0.00446585	Up	WRKY
chr1	4.3e-05	0.00296805	-20.6231	19392	CpG	2295	FUN_004575	intergenic	hypo	2.16783	8.87e-05	0.00171136	Up	C2C2->C2C2-CO-like
chr1	3.43e-07	4.35e-05	-26.9461	19393	CpG	2395	FUN_004575	intergenic	hypo	2.16783	8.87e-05	0.00171136	Up	C2C2->C2C2-CO-like
chr1	1.23e-09	2.57e-07	-21.1656	19666	CpG	-775	FUN_005661	promoter	hypo	-3.71737	9.57e-09	6.41e-07	Down	MYB->MYB
chr1	1.29e-06	0.000142455	-34.3158	19695	CpG	-1159	FUN_005773	promoter	hypo	2.41571	0.0047395	0.0385113	Up	MYB->MYB-related
chr1	2.86e-18	1.99e-15	-38.747	19696	CpG	-3059	FUN_005773	intergenic	hypo	2.41571	0.0047395	0.0385113	Up	MYB->MYB-related
chr1	8.46e-16	4.5e-13	-35.1356	19697	CpG	-3159	FUN_005773	intergenic	hypo	2.41571	0.0047395	0.0385113	Up	MYB->MYB-related
chr1	2.77e-07	3.59e-05	-40.1003	19698	CpG	-3759	FUN_005773	intergenic	hypo	2.41571	0.0047395	0.0385113	Up	MYB->MYB-related
chr1	7.81e-26	1.2e-22	-37.3806	19699	CpG	-3859	FUN_005773	intergenic	hypo	2.41571	0.0047395	0.0385113	Up	MYB->MYB-related
chr1	1.93e-15	9.79e-13	-23.856	19700	CpG	-3959	FUN_005773	intergenic	hypo	2.41571	0.0047395	0.0385113	Up	MYB->MYB-related
chr1	3.18e-05	0.00229506	-26.4281	19763	CpG	-1319	FUN_005950	promoter	hypo	1.64232	0.00573963	0.0445812	Up	AP2/ERF->AP2/ERF-ERF
chr1	4.3e-10	9.76e-08	-20.5185	19764	CpG	3384	FUN_005950	intergenic	hypo	1.64232	0.00573963	0.0445812	Up	AP2/ERF->AP2/ERF-ERF
chr1	7.15e-09	1.3e-06	-29.6448	19765	CpG	-4576	FUN_005951	intergenic	hypo	-1.65759	0.00610855	0.0468317	Down	HB->HB-WOX
chr1	8.77e-10	1.89e-07	-30.9594	19766	CpG	-4476	FUN_005951	intergenic	hypo	-1.65759	0.00610855	0.0468317	Down	HB->HB-WOX
chr1	2.56e-09	5.07e-07	36.0569	20101	CpG	1444	FUN_007022	intron	hyper	-4.78107	6.46e-17	2.01e-14	Down	bHLH
chr1	0.000113823	0.00668435	20.8227	20102	CpG	-4559	FUN_007022	intergenic	hyper	-4.78107	6.46e-17	2.01e-14	Down	bHLH
chr1	3.45e-09	6.67e-07	-25.7876	20146	CpG	8693	FUN_007098	intron	hypo	1.35871	0.00304579	0.0275773	Up	MADS->MADS-MIKC
chr2	3.02e-21	2.92e-18	-56.4938	20409	CpG	-4450	FUN_008033	intergenic	hypo	1.51151	0.00609063	0.0467593	Up	HB->HB-HD-ZIP
chr2	2.36e-10	5.64e-08	-27.874	21368	CpG	3497	FUN_010991	exon	hypo	-1.13506	6.63e-05	0.0013632	Down	bHLH
chr2	0.000158518	0.00875728	20.7399	21870	CpG	-1013	FUN_012350	promoter	hyper	1.66499	0.00042545	0.00601219	Up	AP2/ERF->AP2/ERF-ERF
chr2	4e-30	9.54e-27	-37.4245	21918	CpG	-1244	FUN_012606	promoter	hypo	1.94549	4.69e-11	5.76e-09	Up	AP2/ERF->AP2/ERF-ERF
chr2	6.34e-27	1.09e-23	-42.6827	21919	CpG	-1144	FUN_012606	promoter	hypo	1.94549	4.69e-11	5.76e-09	Up	AP2/ERF->AP2/ERF-ERF
chr2	1.67e-12	5.6e-10	-20.6848	21920	CpG	-1044	FUN_012606	promoter	hypo	1.94549	4.69e-11	5.76e-09	Up	AP2/ERF->AP2/ERF-ERF
chr2	2.34e-13	8.86e-11	-34.87	21969	CpG	-317	FUN_012876	promoter	hypo	1.00174	0.00105692	0.012297	Up	MYB->MYB-related
chr2	3.31e-11	9.11e-09	-26.3413	21970	CpG	-417	FUN_012876	promoter	hypo	1.00174	0.00105692	0.012297	Up	MYB->MYB-related
chr3	1.92e-09	3.89e-07	-33.4499	22065	CpG	-3124	FUN_013456	intergenic	hypo	1.12672	0.0031402	0.0282678	Up	WRKY
chr3	4.9e-09	9.17e-07	-28.4615	22066	CpG	-3224	FUN_013456	intergenic	hypo	1.12672	0.0031402	0.0282678	Up	WRKY
chr4	1.82e-07	2.46e-05	-20.7135	23582	CpG	-2579	FUN_032491	intergenic	hypo	1.01686	0.00586132	0.0453035	Up	B3->B3-ARF
chr4	1.89e-05	0.00147939	-20.6242	23653	CpG	-3719	FUN_032791	intergenic	hypo	1.5513	0.000250069	0.00396233	Up	LOB
chr4	8.64e-08	1.25e-05	-22.8333	23756	CpG	939	FUN_033398	intron	hypo	2.65896	7.26e-06	0.000212104	Up	NAC
chr4	3e-38	1.44e-34	-57.0196	23757	CpG	1639	FUN_033398	intron	hypo	2.65896	7.26e-06	0.000212104	Up	NAC
chr4	3e-38	1.44e-34	-57.0196	23758	CpG	1739	FUN_033398	intron	hypo	2.65896	7.26e-06	0.000212104	Up	NAC
chr5	1.72e-11	4.94e-09	-35.7293	25174	CpG	3384	FUN_025012	intergenic	hypo	-3.64497	5.78e-07	2.47e-05	Down	GRAS
chr5	8.61e-08	1.25e-05	-23.476	25434	CpG	-909	FUN_040185	promoter	hypo	1.00929	0.00303869	0.0275513	Up	B3->B3-ARF
chr5	2.96e-13	1.1e-10	-29.9859	25475	CpG	-571	FUN_025710	promoter	hypo	-1.71748	0.00218995	0.021415	Down	mTERF
chr5	3.97e-11	1.08e-08	-24.1174	25476	CpG	-471	FUN_025710	promoter	hypo	-1.71748	0.00218995	0.021415	Down	mTERF
chr5	1.97e-13	7.54e-11	-32.7475	25575	CpG	4484	FUN_026192	intergenic	hypo	1.02672	0.000438915	0.00614711	Up	C2C2->C2C2-Dof
chr5	7.24e-11	1.89e-08	-30.0557	25576	CpG	4584	FUN_026192	intergenic	hypo	1.02672	0.000438915	0.00614711	Up	C2C2->C2C2-Dof
chr6	1.06e-19	8.65e-17	-22.5767	26010	CpG	-3215	FUN_019109	intergenic	hypo	1.58496	2.9e-05	0.000691111	Up	GRAS
chr6	1.25e-34	4.51e-31	-21.8756	26011	CpG	-3315	FUN_019109	intergenic	hypo	1.58496	2.9e-05	0.000691111	Up	GRAS
chr6	1.55e-13	6.02e-11	-23.3002	26012	CpG	-4115	FUN_019109	intergenic	hypo	1.58496	2.9e-05	0.000691111	Up	GRAS
chr6	2.8e-07	3.63e-05	-26.2954	26371	CpG	-653	FUN_019997	promoter	hypo	1.36802	0.00255743	0.0240613	Up	HB->HB-BELL
chr6	4.35e-14	1.84e-11	-54.7991	26372	CpG	-553	FUN_019997	promoter	hypo	1.36802	0.00255743	0.0240613	Up	HB->HB-BELL
chr6	4.63e-11	1.25e-08	-21.4397	26760	CpG	-1339	FUN_021464	promoter	hypo	-3.39657	0.000488352	0.00668207	Down	GRF
chr6	2.43e-09	4.82e-07	-26.4243	26761	CpG	-1239	FUN_021464	promoter	hypo	-3.39657	0.000488352	0.00668207	Down	GRF
chr6	1.01e-31	2.83e-28	-22.9253	26832	CpG	-4019	FUN_021627	intergenic	hypo	1.26757	2.66e-05	0.000642821	Up	AP2/ERF->AP2/ERF-AP2
chr6	4.97e-07	6.08e-05	-20.7577	26833	CpG	-2819	FUN_021627	intergenic	hypo	1.26757	2.66e-05	0.000642821	Up	AP2/ERF->AP2/ERF-AP2
chr6	3.33e-10	7.73e-08	-42.9398	26834	CpG	-2719	FUN_021627	intergenic	hypo	1.26757	2.66e-05	0.000642821	Up	AP2/ERF->AP2/ERF-AP2
chr6	1.25e-05	0.00103606	-25.106	26835	CpG	7184	FUN_021627	intergenic	hypo	1.26757	2.66e-05	0.000642821	Up	AP2/ERF->AP2/ERF-AP2
chr6	9.65e-13	3.35e-10	-25.5906	26879	CpG	-1492	FUN_021756	promoter	hypo	1.14386	6.4e-05	0.00131934	Up	Pseudo ARR-B
chr7	2.65e-06	0.000268138	-25.8772	28088	CpG	1333	FUN_038662	intergenic	hypo	-1.46907	0.00227392	0.0220287	Down	bZIP
chr7	1.61e-10	3.95e-08	-23.5408	28103	CpG	3881	FUN_038721	intergenic	hypo	-1.21434	0.00662669	0.0495994	Down	NAC
chr7	7.74e-16	4.14e-13	-34.4389	28104	CpG	3981	FUN_038721	intergenic	hypo	-1.21434	0.00662669	0.0495994	Down	NAC
chr7	7.39e-05	0.00465898	-23.1	28232	CpG	2671	FUN_039153	intergenic	hypo	-1.37425	0.000581731	0.00776902	Down	MYB->MYB
chr7	7.95e-05	0.00495271	23.2965	28233	CpG	-4564	FUN_039155	intergenic	hyper	-8.56273	6.91e-07	2.92e-05	Down	MYB->MYB
chr7	1.72e-09	3.51e-07	-35.1716	28284	CpG	-5551	FUN_039313	intergenic	hypo	1.97799	0.0013132	0.0145628	Up	C3H
chr8	2.11e-05	0.00162755	-21.6525	28426	CpG	4059	FUN_027183	intergenic	hypo	-2.86484	0.000319664	0.00480834	Down	AP2/ERF->AP2/ERF-ERF
chr8	2.86e-08	4.6e-06	-24.896	28427	CpG	4159	FUN_027183	intergenic	hypo	-2.86484	0.000319664	0.00480834	Down	AP2/ERF->AP2/ERF-ERF
