# Supplementary material for: Single-Base Methylome Analysis of Sweet Cherry (Prunus avium L.) on Dwarfing Rootstocks Reveals Epigenomic Differences Associated with Scion Dwarfing Conferred by Grafting
Source: Int J Mol Sci. 2024 Oct 16;25(20):11100. doi: 10.3390/ijms252011100 (PMC11508414; doi:10.3390/ijms252011100)
Supplement: Supplementary file 1 [file ijms-25-11100-s001.zip › Table S9. The RT-qPCR primers of genes encoding DNA methylation-related enzymes.xlsx]

## Sheet: Sheet1
Table S9. The RT-QPCR primers of genes encoding DNA methylation-related enzymes
ID	F	Tm	R	Tm	length
FUN_010167	GAGACCTCAGGGACGGAAATG	57.94	AGTTGGGGACCGAGTACGAT	58.16	139
FUN_019635	ACCAGTTGCCCAGAGCC	58.8	GTCACCGCCCCTCCATTTTC	59.52	121
FUN_028491	CTCCAGAGGTTTCCCAAATCCAT	56.94	GCAGCCATCTCATCCTTCGTT	57.83	187
FUN_028492	GGAGGCAGTTAGACACGCAGAA	59.7	GAGGAACCCACCCTAGACGAAT	58.7	218
FUN_028493	TTGCTTCACAAACTGCTTACATCCC	57.7	GCCTCACTAGCCTCCATATCCAT	58.54	363
FUN_036175	GCGGAGAAGCCAATTCCGTT	58.73	CGTTGTCAGGGCGAAGC	57.71	292
FUN_001220	GTGGTGGGAGAATACTGGACA	56.53	CTGCATGGGTGCTGACAGATAA	57.41	135
FUN_009169	CTACAAGTTGGCAATGGACAGGA	57.21	CCGAATGTCACAGCGAGCA	58.55	132
FUN_009170	AGGACTGGGAGCCCTGGA	61.75	GCGAAGTTCCTCGGATTGTTATGG	58.26	279
FUN_016631	AGTGAGGGTCAGACTGTGGAG	58.81	GGCAGATAGTTGGGCCTTTTGG	59.12	128
FUN_017612	ACACGGACAAAGCTGAACTGC	58.54	GGCGACCTTGTTTCTTCCTACC	58.4	174
FUN_020140	ATGCTGAACCGATGCTACGC	58.45	GTTCCACCGCCCATTTCG	57.62	137
FUN_027211	GCAAAGCCACGGCAAGCTG	61.52	TCCCCAGAGCCCGCAAT	60.45	241
FUN_001757	GTTTGGATGATCCTGATAGTTCCG	55.24	CCCATAGAGTTCAAGCAAGCAC	56.24	221
FUN_003351	CCGCATAGCGAAGCAGTCA	58.36	GGCGGGATGGTCACGAA	58.69	174
FUN_003392	GACGATCAACGGCCCTACTA	56.61	GATTTGGCATTGGACGCAGAC	57.33	137
FUN_004955	CTGACAGGGACACCTCTACAAA	56.3	CACGATACTCCTCAATGGCTTCT	56.55	286
FUN_005067	CCAACGGGATTTGAAGAGGAC	56.08	AGGATGGTATGCGGGGTC	57.49	253
FUN_009073	GAAGGAGAATTGGGGTTGTGCC	59.05	CATCGCTGTCCTCCGTGTCA	60.25	201
FUN_009402	TGACGAGTTTCGCAACAGGG	58.24	GGCGTAACGGCCAGAATTAACAA	58.03	130
FUN_009407	TTCGGAGACGGTTTTGTCATTG	55.42	TGCAACTCCAGATGGTTTGTG	55.61	256
FUN_016715	TGGGAATGGGCAAGACTATACAA	55.6	GGCAACCACAGGACAAACT	55.79	137
FUN_017907	GCAGCGTGATGGTGGCAGAT	61.52	CAGACCGGAGCCCCAGAAG	61.59	195
FUN_018388	GTGGGATGAAACCGTACCAACA	57.53	GGGGTCAACACCAGCAGA	58.13	253
FUN_023774	GTAGGAAATGACAATGTGGCTCGG	58.29	TGGGAACGTCAGTACAGTGGG	59.51	171
FUN_024657	CAAGGGGTTGGGGAGTGAGA	59.79	CGGGCATGAGGGTTGAAAGT	58.28	186
FUN_024658	GCCTGATGTTCCTTGCGGTTTT	58.77	TCCCGAACGGCTGATACTCT	58.15	246
FUN_024660	TGAACGGGGAAACCTTGCT	57.16	ACCCCACATCCTGCCAAC	58.59	149
FUN_025551	AAAGGTTGGAGTTCAGGGGTTC	57.39	GAGGTAAGGGTCTAGGGCGAT	58.54	113
FUN_034900	GCGCCAATGATTGACGGAGC	60.43	CAGCCTTGACAGGGACACCA	60.45	286
FUN_035366	AAACTGAGTGCCGTTCCTTGG	58.17	AGCCACTTTAGGCCATCACG	58	292
FUN_036449	CCATCCGTGCTGGTTCTTTCTTAT	57.12	CAGAACTCCCAGTGGCTCA	57.31	137
FUN_036864	GCTTGCTTGGCTTCGTCATCG	59.98	TTGGCCTCAGCTCGCGTAT	59.77	253
FUN_038589	TTAGGTGGGGTGGGGATAGC	59.46	CAGAGTGAACCGCAGGGAG	58.83	189
FUN_038931	ATGGAACAAGCCCAGAAGCC	58.4	AACAGCACCGCCAACAGAAA	57.92	168
FUN_038962	GGAGGTTCTTTTCCTTATACTGGC	55.23	GTCTTCACCTTCTTCTCCTTTATGC	55.29	273
FUN_038963	GCCTCTATCCTCATAAGTGGTCTCA	57.56	CCGTCAGTACAGGTAGCGTTG	58.2	124
